# Supplementary material for: (Methyldiphenyl­phospho­ranylidene)­ammonium chloride
Source: Acta Crystallogr Sect E Struct Rep Online. 2009 Jun 6;65(Pt 7):o1494. doi: 10.1107/S1600536809020698 (PMC2969268; doi:10.1107/S1600536809020698)
Supplement: Supplementary file 1 [file e-65-o1494-sup1.cif]

##############################################################################
###                                                                        ###
###        Electronic paper (Acta Crystallographica Section E)             ###
###                                                                        ###
##############################################################################
#                                                                            #
# This CIF contains the data in a paper accepted for publication in Acta     #
# Crystallographica Section E. It conforms to the requirements of Notes      #
# for Authors for Section E, and has been peer reviewed under the auspices   #
# of the IUCr Commission on Journals.                                        #
#                                                                            #
# Full details of the Crystallographic Information File format               #
# are given in the paper "The Crystallographic Information File (CIF):       #
# a New Standard Archive File for Crystallography" by S. R. Hall, F. H.      #
# Allen and I. D. Brown [Acta Cryst. (1991), A47, 655-685].                  #
#                                                                            #
# The current version of the core CIF dictionary is obtainable from          #
# ftp://ftp.iucr.org/pub/cif_core.dic. The current version number is 2.4.    #
#                                                                            #
# Software is freely available for graphical display of the structure(s) in  #
# this CIF.  For information consult the CIF home page http://www.iucr.org/  #
# cif/home.html                                                              #
#                                                                            #
# This file may be used for bona fide research purposes within the           #
# scientific community so long as proper attribution is given to the journal # 
# article from which it was obtained.                                        #
#                                                                            #
##############################################################################
                                             
data_I
_audit_creation_method     'WinGX routine CIF_UPDATE'
_chemical_name_systematic
;
(Methyldiphenylphosphoranylidene)ammonium chloride
;
_chemical_formula_moiety     'C13 H15 N P +, Cl -'
_chemical_formula_sum     'C13 H15 Cl N P'
_chemical_formula_iupac     'C13 H15 N P +, Cl -'
_chemical_formula_weight     251.68
_symmetry_cell_setting     monoclinic
_symmetry_space_group_name_H-M     'P 1 21/n 1'
_symmetry_space_group_name_Hall     '-P 2yn'
loop_
    _symmetry_equiv_pos_as_xyz
    'x, y, z'
    '-x+1/2, y+1/2, -z+1/2'
    '-x, -y, -z'
    'x-1/2, -y-1/2, z-1/2'
_cell_length_a     9.4760(14)
_cell_length_b     11.8411(18)
_cell_length_c     11.8382(18)
_cell_angle_alpha     90
_cell_angle_beta     107.773(2)
_cell_angle_gamma     90
_cell_volume     1264.9(3)
_cell_formula_units_Z     4
_cell_measurement_reflns_used     7223
_cell_measurement_theta_min     2.42
_cell_measurement_theta_max     25
_cell_measurement_temperature     298(2)
_exptl_crystal_description     prism
_exptl_crystal_colour     colorless
_exptl_crystal_size_max     0.54
_exptl_crystal_size_mid     0.37
_exptl_crystal_size_min     0.28
_exptl_crystal_density_diffrn     1.322
_exptl_crystal_density_method     'not measured'
_exptl_crystal_F_000     528
_exptl_absorpt_coefficient_mu     0.4
_exptl_absorpt_correction_type     none
_exptl_special_details
;
;
_diffrn_ambient_temperature     298(2)
_diffrn_radiation_type     MoK\a
_diffrn_radiation_wavelength     0.71073
_diffrn_radiation_source     'sealed tube'
_diffrn_radiation_monochromator     graphite
_diffrn_measurement_device     'Brucker 6000 CCD area-detector'
_diffrn_measurement_method     '\f and \w scans'
_diffrn_reflns_number     7223
_diffrn_reflns_av_R_equivalents     0.0256
_diffrn_reflns_theta_min     2.42
_diffrn_reflns_theta_max     25
_diffrn_reflns_theta_full     25
_diffrn_measured_fraction_theta_max     1
_diffrn_measured_fraction_theta_full     1
_diffrn_reflns_limit_h_min     -11
_diffrn_reflns_limit_h_max     7
_diffrn_reflns_limit_k_min     -14
_diffrn_reflns_limit_k_max     14
_diffrn_reflns_limit_l_min     -14
_diffrn_reflns_limit_l_max     13
_refine_special_details
;
Refinement of <i>F</i>^2^ against ALL reflections. The weighted <i>R</i>-factor
<i>wR</i> and goodness of fit <i>S</i> are based on <i>F</i>^2^, conventional
<i>R</i>-factors <i>R</i> are based on <i>F</i>, with <i>F</i> set to zero for
negative <i>F</i>^2^. The threshold expression of <i>F</i>^2^ >
\s(<i>F</i>^2^) is used only for calculating <i>R</i>-factors(gt) <i>etc</i>.
and is not relevant to the choice of reflections for refinement.
<i>R</i>-factors based on <i>F</i>^2^ are statistically about twice as large
as those based on <i>F</i>, and <i>R</i>- factors based on ALL data will be
even larger.
;
_reflns_number_total     2226
_reflns_number_gt     2089
_reflns_threshold_expression     'I>2\s(I)'
_refine_ls_structure_factor_coef     Fsqd
_refine_ls_matrix_type     full
_refine_ls_R_factor_all     0.0395
_refine_ls_R_factor_gt     0.0364
_refine_ls_wR_factor_gt     0.0867
_refine_ls_wR_factor_ref     0.0887
_refine_ls_goodness_of_fit_ref     1.137
_refine_ls_restrained_S_all     1.137
_refine_ls_number_reflns     2226
_refine_ls_number_parameters     152
_refine_ls_number_restraints     0
_refine_ls_hydrogen_treatment     mixed
_refine_ls_weighting_scheme     calc
_refine_ls_weighting_details
         'calc w=1/[\s^2^(Fo^2^)+(0.0386P)^2^+0.8702P] where P=(Fo^2^+2Fc^2^)/3'
_atom_sites_solution_hydrogens     geom
_atom_sites_solution_primary     direct
_atom_sites_solution_secondary     difmap
_refine_ls_shift/su_max     0
_refine_ls_shift/su_mean     0
_refine_diff_density_max     0.479
_refine_diff_density_min     -0.247
_refine_ls_extinction_method     none
loop_
    _atom_type_symbol
    _atom_type_description
    _atom_type_scat_dispersion_real
    _atom_type_scat_dispersion_imag
    _atom_type_scat_source
    C C 0.0033 0.0016 'International Tables Vol C Tables 4.2.6.8 and 6.1.1.4'
    H H 0 0 'International Tables Vol C Tables 4.2.6.8 and 6.1.1.4'
    N N 0.0061 0.0033 'International Tables Vol C Tables 4.2.6.8 and 6.1.1.4'
    Cl Cl 0.1484 0.1585 'International Tables Vol C Tables 4.2.6.8 and 6.1.1.4'
    P P 0.1023 0.0942 'International Tables Vol C Tables 4.2.6.8 and 6.1.1.4'
_computing_data_collection     'SMART (Bruker, 2001)'
_computing_cell_refinement     'SAINT (Bruker, 2001)'
_computing_data_reduction     'SAINT (Bruker, 2001)'
_computing_structure_solution     'SHELXS-86 (Sheldrick, 2008)'
_computing_structure_refinement     'SHELXL-97 (Sheldrick, 2008)'
_computing_molecular_graphics     'Ortep-3 (Farrugia, 1997)'
_computing_publication_material     'WinGX (Farrugia, 1999)'
loop_
    _atom_site_type_symbol
    _atom_site_label
    _atom_site_fract_x
    _atom_site_fract_y
    _atom_site_fract_z
    _atom_site_U_iso_or_equiv
    _atom_site_adp_type
    _atom_site_calc_flag
    _atom_site_refinement_flags
    _atom_site_occupancy
    _atom_site_disorder_assembly
    _atom_site_disorder_group
    P P1 0.20314(5) 0.33420(4) 0.71372(4) 0.01414(15) Uani d . 1 . .
    N N1 0.06353(19) 0.39343(16) 0.61815(16) 0.0187(4) Uani d . 1 . .
    Cl Cl1 0.91197(5) 0.62714(4) 0.64308(4) 0.02031(15) Uani d . 1 . .
    C C1 0.1596(2) 0.31208(16) 0.84887(17) 0.0162(4) Uani d . 1 . .
    C C2 0.0407(2) 0.36780(17) 0.86978(19) 0.0212(5) Uani d . 1 . .
    H H2 -0.0166 0.4178 0.8138 0.025 Uiso calc R 1 . .
    C C3 0.0086(3) 0.34818(18) 0.97476(19) 0.0249(5) Uani d . 1 . .
    H H3 -0.0703 0.3858 0.9893 0.03 Uiso calc R 1 . .
    C C4 0.0922(2) 0.27361(18) 1.05784(18) 0.0224(5) Uani d . 1 . .
    H H4 0.0693 0.2606 1.1277 0.027 Uiso calc R 1 . .
    C C5 0.2106(2) 0.21799(18) 1.03713(18) 0.0232(5) Uani d . 1 . .
    H H5 0.2672 0.1678 1.0932 0.028 Uiso calc R 1 . .
    C C6 0.2447(2) 0.23704(17) 0.93316(18) 0.0205(4) Uani d . 1 . .
    H H6 0.3244 0.1998 0.9195 0.025 Uiso calc R 1 . .
    C C7 0.3717(2) 0.41427(15) 0.74335(17) 0.0153(4) Uani d . 1 . .
    C C8 0.4749(2) 0.42223(17) 0.85534(17) 0.0184(4) Uani d . 1 . .
    H H8 0.4571 0.387 0.9199 0.022 Uiso calc R 1 . .
    C C9 0.6046(2) 0.48279(17) 0.87060(18) 0.0213(5) Uani d . 1 . .
    H H9 0.6731 0.489 0.9457 0.026 Uiso calc R 1 . .
    C C10 0.6325(2) 0.53406(17) 0.77462(19) 0.0219(5) Uani d . 1 . .
    H H10 0.7204 0.5737 0.7851 0.026 Uiso calc R 1 . .
    C C11 0.5301(2) 0.52647(18) 0.66312(19) 0.0243(5) Uani d . 1 . .
    H H11 0.5491 0.5611 0.5988 0.029 Uiso calc R 1 . .
    C C12 0.3994(2) 0.46749(18) 0.64691(18) 0.0214(5) Uani d . 1 . .
    H H12 0.33 0.4633 0.572 0.026 Uiso calc R 1 . .
    C C13 0.2304(2) 0.20247(16) 0.65085(18) 0.0190(4) Uani d . 1 . .
    H H13A 0.3207 0.1686 0.6992 0.029 Uiso calc R 1 . .
    H H13B 0.2365 0.2146 0.5723 0.029 Uiso calc R 1 . .
    H H13C 0.1487 0.1532 0.6472 0.029 Uiso calc R 1 . .
    H H100 0.068(3) 0.391(2) 0.550(2) 0.029 Uiso d . 1 . .
    H H101 0.033(3) 0.456(2) 0.637(2) 0.029 Uiso d . 1 . .
loop_
    _atom_site_aniso_label
    _atom_site_aniso_U_11
    _atom_site_aniso_U_22
    _atom_site_aniso_U_33
    _atom_site_aniso_U_12
    _atom_site_aniso_U_13
    _atom_site_aniso_U_23
    P1 0.0128(3) 0.0156(3) 0.0142(3) -0.00095(19) 0.0046(2) -0.00070(18)
    N1 0.0175(9) 0.0236(9) 0.0157(9) 0.0019(7) 0.0059(7) 0.0003(7)
    Cl1 0.0202(3) 0.0240(3) 0.0178(3) 0.0003(2) 0.0075(2) -0.00091(19)
    C1 0.0158(10) 0.0173(10) 0.0159(10) -0.0044(8) 0.0053(8) -0.0025(8)
    C2 0.0194(11) 0.0199(10) 0.0253(11) 0.0020(8) 0.0082(9) 0.0014(8)
    C3 0.0240(12) 0.0271(11) 0.0285(12) 0.0021(9) 0.0154(10) -0.0013(9)
    C4 0.0244(12) 0.0281(11) 0.0184(10) -0.0092(9) 0.0123(9) -0.0037(8)
    C5 0.0217(11) 0.0292(11) 0.0174(10) -0.0005(9) 0.0039(8) 0.0047(9)
    C6 0.0170(11) 0.0247(11) 0.0211(10) 0.0004(9) 0.0075(8) 0.0003(8)
    C7 0.0141(10) 0.0135(9) 0.0186(10) 0.0007(8) 0.0056(8) -0.0021(7)
    C8 0.0176(10) 0.0206(10) 0.0177(10) -0.0002(8) 0.0065(8) 0.0012(8)
    C9 0.0173(11) 0.0237(11) 0.0204(10) -0.0021(8) 0.0024(8) -0.0032(8)
    C10 0.0178(11) 0.0211(10) 0.0289(11) -0.0060(8) 0.0101(9) -0.0050(9)
    C11 0.0286(12) 0.0259(11) 0.0218(11) -0.0067(9) 0.0127(9) 0.0011(9)
    C12 0.0212(11) 0.0249(11) 0.0171(10) -0.0045(9) 0.0044(8) -0.0011(8)
    C13 0.0202(11) 0.0180(10) 0.0202(10) -0.0006(8) 0.0083(8) -0.0034(8)
_geom_special_details
;
All e.s.d.'s (except the e.s.d. in the dihedral angle between two l.s. planes)
are estimated using the full covariance matrix. The cell e.s.d.'s are taken
into account individually in the estimation of e.s.d.'s in distances, angles
and torsion angles; correlations between e.s.d.'s in cell parameters are only
used when they are defined by crystal symmetry. An approximate (isotropic)
treatment of cell e.s.d.'s is used for estimating e.s.d.'s involving l.s.
planes.
;
loop_
    _geom_bond_atom_site_label_1
    _geom_bond_atom_site_label_2
    _geom_bond_site_symmetry_2
    _geom_bond_distance
    _geom_bond_publ_flag
    P1 N1 . 1.6150(18) ?
    P1 C13 . 1.781(2) ?
    P1 C1 . 1.789(2) ?
    P1 C7 . 1.798(2) ?
    N1 H100 . 0.81(3) ?
    N1 H101 . 0.84(3) ?
    C1 C2 . 1.391(3) ?
    C1 C6 . 1.395(3) ?
    C2 C3 . 1.387(3) ?
    C2 H2 . 0.93 ?
    C3 C4 . 1.378(3) ?
    C3 H3 . 0.93 ?
    C4 C5 . 1.386(3) ?
    C4 H4 . 0.93 ?
    C5 C6 . 1.383(3) ?
    C5 H5 . 0.93 ?
    C6 H6 . 0.93 ?
    C7 C8 . 1.390(3) ?
    C7 C12 . 1.397(3) ?
    C8 C9 . 1.386(3) ?
    C8 H8 . 0.93 ?
    C9 C10 . 1.383(3) ?
    C9 H9 . 0.93 ?
    C10 C11 . 1.382(3) ?
    C10 H10 . 0.93 ?
    C11 C12 . 1.384(3) ?
    C11 H11 . 0.93 ?
    C12 H12 . 0.93 ?
    C13 H13A . 0.96 ?
    C13 H13B . 0.96 ?
    C13 H13C . 0.96 ?
loop_
    _geom_angle_atom_site_label_1
    _geom_angle_atom_site_label_2
    _geom_angle_atom_site_label_3
    _geom_angle_site_symmetry_1
    _geom_angle_site_symmetry_3
    _geom_angle
    _geom_angle_publ_flag
    N1 P1 C13 . . 106.26(10) ?
    N1 P1 C1 . . 109.06(10) ?
    C13 P1 C1 . . 110.36(9) ?
    N1 P1 C7 . . 113.38(9) ?
    C13 P1 C7 . . 108.05(9) ?
    C1 P1 C7 . . 109.67(9) ?
    P1 N1 H100 . . 113.4(18) ?
    P1 N1 H101 . . 117.9(17) ?
    H100 N1 H101 . . 114(2) ?
    C2 C1 C6 . . 119.87(18) ?
    C2 C1 P1 . . 120.66(15) ?
    C6 C1 P1 . . 119.46(15) ?
    C3 C2 C1 . . 119.44(19) ?
    C3 C2 H2 . . 120.3 ?
    C1 C2 H2 . . 120.3 ?
    C4 C3 C2 . . 120.7(2) ?
    C4 C3 H3 . . 119.6 ?
    C2 C3 H3 . . 119.6 ?
    C3 C4 C5 . . 119.91(19) ?
    C3 C4 H4 . . 120 ?
    C5 C4 H4 . . 120 ?
    C6 C5 C4 . . 120.11(19) ?
    C6 C5 H5 . . 119.9 ?
    C4 C5 H5 . . 119.9 ?
    C5 C6 C1 . . 119.94(19) ?
    C5 C6 H6 . . 120 ?
    C1 C6 H6 . . 120 ?
    C8 C7 C12 . . 119.72(18) ?
    C8 C7 P1 . . 123.15(15) ?
    C12 C7 P1 . . 117.10(14) ?
    C9 C8 C7 . . 119.82(19) ?
    C9 C8 H8 . . 120.1 ?
    C7 C8 H8 . . 120.1 ?
    C10 C9 C8 . . 120.29(19) ?
    C10 C9 H9 . . 119.9 ?
    C8 C9 H9 . . 119.9 ?
    C11 C10 C9 . . 120.08(19) ?
    C11 C10 H10 . . 120 ?
    C9 C10 H10 . . 120 ?
    C10 C11 C12 . . 120.23(19) ?
    C10 C11 H11 . . 119.9 ?
    C12 C11 H11 . . 119.9 ?
    C11 C12 C7 . . 119.85(18) ?
    C11 C12 H12 . . 120.1 ?
    C7 C12 H12 . . 120.1 ?
    P1 C13 H13A . . 109.5 ?
    P1 C13 H13B . . 109.5 ?
    H13A C13 H13B . . 109.5 ?
    P1 C13 H13C . . 109.5 ?
    H13A C13 H13C . . 109.5 ?
    H13B C13 H13C . . 109.5 ?
loop_
    _geom_torsion_atom_site_label_1
    _geom_torsion_atom_site_label_2
    _geom_torsion_atom_site_label_3
    _geom_torsion_atom_site_label_4
    _geom_torsion_site_symmetry_1
    _geom_torsion_site_symmetry_2
    _geom_torsion_site_symmetry_3
    _geom_torsion_site_symmetry_4
    _geom_torsion
    _geom_torsion_publ_flag
    N1 P1 C1 C2 . . . . -15.77(19) ?
    C13 P1 C1 C2 . . . . -132.14(17) ?
    C7 P1 C1 C2 . . . . 108.93(17) ?
    N1 P1 C1 C6 . . . . 163.41(16) ?
    C13 P1 C1 C6 . . . . 47.04(19) ?
    C7 P1 C1 C6 . . . . -71.89(18) ?
    C6 C1 C2 C3 . . . . 0.2(3) ?
    P1 C1 C2 C3 . . . . 179.35(16) ?
    C1 C2 C3 C4 . . . . -0.5(3) ?
    C2 C3 C4 C5 . . . . 0.5(3) ?
    C3 C4 C5 C6 . . . . -0.1(3) ?
    C4 C5 C6 C1 . . . . -0.2(3) ?
    C2 C1 C6 C5 . . . . 0.2(3) ?
    P1 C1 C6 C5 . . . . -179.01(16) ?
    N1 P1 C7 C8 . . . . 142.46(17) ?
    C13 P1 C7 C8 . . . . -100.05(18) ?
    C1 P1 C7 C8 . . . . 20.29(19) ?
    N1 P1 C7 C12 . . . . -39.42(19) ?
    C13 P1 C7 C12 . . . . 78.07(17) ?
    C1 P1 C7 C12 . . . . -161.59(15) ?
    C12 C7 C8 C9 . . . . 0.0(3) ?
    P1 C7 C8 C9 . . . . 178.04(15) ?
    C7 C8 C9 C10 . . . . -0.9(3) ?
    C8 C9 C10 C11 . . . . 0.9(3) ?
    C9 C10 C11 C12 . . . . -0.1(3) ?
    C10 C11 C12 C7 . . . . -0.8(3) ?
    C8 C7 C12 C11 . . . . 0.9(3) ?
    P1 C7 C12 C11 . . . . -177.32(16) ?
loop_
    _geom_hbond_atom_site_label_D
    _geom_hbond_atom_site_label_H
    _geom_hbond_atom_site_label_A
    _geom_hbond_site_symmetry_A
    _geom_hbond_distance_DH
    _geom_hbond_distance_HA
    _geom_hbond_distance_DA
    _geom_hbond_angle_DHA
    N1 H100 Cl1 3_666 0.81(3) 2.37(3) 3.181(2) 176(2)
    N1 H101 Cl1 1_455 0.84(3) 2.35(3) 3.173(2) 167(2)
data_global
_journal_date_recd_electronic     2009-05-28
_journal_date_accepted     2009-05-31
_journal_name_full     'Acta Crystallographica, Section E'
_journal_year     2009
_journal_volume     65
_journal_issue      7
_journal_page_first     o1494
_journal_page_last     o1494
_journal_paper_category     QO
_journal_coeditor_code     IS2426
_publ_contact_author     'Ortiz-Frade Luis .'
_publ_contact_author_email     lortiz@cideteq.mx
_publ_section_title
;
(Methyldiphenylphosphoranylidene)ammonium chloride
;
loop_
    _publ_author_name
    _publ_author_footnote
    _publ_author_address
    'Valerio-C\'ardenas, Cintya' .
;
Centro de Investigaciones Qu\'imicas
Universidad Aut\'onoma del Estado de Morelos
Av. Universidad 1001, Col. Chamilpa Cuernavaca
Morelos 62210, Mexico
;
    'Ortiz-Frade, Luis' .
;
Electrochemistry Department
Centro de Investigaci\'on y Desarrollo Tecnol\'ogico en Electroqu\'imica SC
Parque Tecnol\'ogico Quer\'etaro, Sanfandila, Pedro de Escobedo, CP 76703
Quer\'etaro, Mexico
;
    'Gr\'evy M., Jean-Michel' .
;
Centro de Investigaciones Qu\'imicas
Universidad Aut\'onoma del Estado de Morelos
Av. Universidad 1001, Col. Chamilpa Cuernavaca
Morelos 62210, Mexico
;
