# Supplementary material for: (Methyldiphenyl­phospho­ranylidene)­ammonium chloride
Source: Acta Crystallogr Sect E Struct Rep Online. 2009 Jun 6;65(Pt 7):o1494. doi: 10.1107/S1600536809020698 (PMC2969268; doi:10.1107/S1600536809020698)
Supplement: Supplementary file 2 [file e-65-o1494-Isup2.hkl]

#
# h,k,l, Fc-squared, Fo-squared, sigma(Fo-squared) and status flag
#
data_I
_shelx_title ' 9cintiam in P2(1)/n'
_shelx_refln_list_code          4
_shelx_F_calc_maximum      151.35
_exptl_crystal_F_000       528.00
_reflns_d_resolution_high  0.8410
 
loop_
 _symmetry_equiv_pos_as_xyz
 'x, y, z'
 '-x+1/2, y+1/2, -z+1/2'
 '-x, -y, -z'
 'x-1/2, -y-1/2, z-1/2'
 
_cell_length_a     9.4760
_cell_length_b    11.8411
_cell_length_c    11.8382
_cell_angle_alpha  90.000
_cell_angle_beta  107.773
_cell_angle_gamma  90.000
 
_shelx_F_squared_multiplier     1.000
 
loop_
 _refln_index_h
 _refln_index_k
 _refln_index_l
 _refln_F_squared_calc
 _refln_F_squared_meas
 _refln_F_squared_sigma
 _refln_observed_status
   2   0   0      646.37      783.44     80.50 o
   4   0   0        4.85        7.77      2.46 o
   6   0   0     1437.14     1849.15     62.25 o
   8   0   0       54.18       80.33     12.06 o
  10   0   0      775.36      894.19     46.00 o
   1   1   0        7.62       -1.27      0.85 o
   2   1   0    11093.77    12027.07    219.75 o
   3   1   0      220.05      227.12      4.37 o
   4   1   0       20.76       34.78      1.86 o
   5   1   0       79.88       96.90      3.22 o
   6   1   0     1790.52     1918.71     29.99 o
   7   1   0     1387.64     1464.65     29.52 o
   8   1   0     1536.68     1642.35     59.50 o
   9   1   0      113.06      127.00     10.96 o
  10   1   0       41.92       65.25      8.85 o
   0   2   0      394.13      396.34     11.06 o
   1   2   0    10456.31    10891.22    109.82 o
   2   2   0     9368.43    10013.04    144.70 o
   3   2   0     9786.93    10596.88    132.92 o
   4   2   0     1908.97     2090.23     24.80 o
   5   2   0      694.10      711.18     11.05 o
   6   2   0       43.11       38.53      3.76 o
   7   2   0       99.38      119.41      6.65 o
   8   2   0      171.28      199.31     13.07 o
   9   2   0      523.56      532.63     33.43 o
  10   2   0       20.76       41.56      7.74 o
   1   3   0    22907.48    23278.18    232.72 o
   2   3   0      349.54      426.79      6.69 o
   3   3   0      711.72      761.65     10.78 o
   4   3   0     1208.18     1279.93     16.71 o
   5   3   0       24.38       30.34      2.25 o
   6   3   0        2.15        1.22      1.46 o
   7   3   0      532.60      510.73     14.41 o
   8   3   0       80.77       83.56      8.51 o
   9   3   0      110.59      114.22     10.43 o
  10   3   0      563.80      548.59     27.18 o
   0   4   0     1983.03     1984.77     35.47 o
   1   4   0      214.38      223.19      4.25 o
   2   4   0     2551.76     2814.72     31.47 o
   3   4   0      235.18      256.52      5.46 o
   4   4   0        2.22        3.10      1.30 o
   5   4   0      229.07      235.31      7.78 o
   6   4   0       36.99       31.81      2.86 o
   7   4   0      212.00      217.62     12.66 o
   8   4   0      655.48      634.66     24.36 o
   9   4   0      686.72      651.02     48.97 o
  10   4   0      150.01      160.16     12.82 o
   1   5   0     1507.12     1450.45     23.71 o
   2   5   0     4686.36     4855.70     52.37 o
   3   5   0      243.94      241.60      7.30 o
   4   5   0       90.11      129.21      4.14 o
   5   5   0      996.14     1071.61     25.21 o
   6   5   0      434.68      390.35      9.83 o
   7   5   0      508.77      473.99     16.70 o
   8   5   0       52.92       53.99      7.26 o
   9   5   0       20.83       21.73      5.34 o
  10   5   0       16.28       27.19      6.68 o
   0   6   0      836.16      811.30     18.48 o
   1   6   0      944.84      930.30     14.52 o
   2   6   0      623.72      546.20      9.30 o
   3   6   0       68.99       56.12      2.76 o
   4   6   0       11.77       10.79      1.81 o
   5   6   0     1223.64     1257.62     18.41 o
   6   6   0      277.02      289.06      8.47 o
   7   6   0      162.95      149.71      7.83 o
   8   6   0      222.26      231.53     14.51 o
   9   6   0      286.18      285.58     16.58 o
   1   7   0     1504.14     1524.10     22.04 o
   2   7   0      318.69      310.88      7.96 o
   3   7   0       11.29       10.48      1.76 o
   4   7   0     2932.83     2913.28     40.58 o
   5   7   0      371.01      344.33      9.20 o
   6   7   0      226.36      231.47      7.65 o
   7   7   0      436.36      413.07     22.79 o
   8   7   0        7.79        5.23      3.80 o
   9   7   0      228.77      234.33     15.10 o
   0   8   0      411.38      423.35     13.01 o
   1   8   0     1346.56     1271.38     42.81 o
   2   8   0     1354.06     1261.59     20.76 o
   3   8   0      985.19      943.93     15.02 o
   4   8   0      267.18      247.21      6.77 o
   5   8   0       86.00       84.51      4.44 o
   6   8   0     1233.19     1201.74     26.62 o
   7   8   0       70.83       73.83      7.81 o
   8   8   0        8.12       14.49      8.68 o
   1   9   0      207.13      192.81      6.16 o
   2   9   0      253.45      240.43      8.96 o
   3   9   0      667.94      658.22     14.17 o
   4   9   0      546.14      557.11     11.32 o
   5   9   0     2273.44     2362.86     44.48 o
   6   9   0        0.62        6.14      2.64 o
   7   9   0       19.19       36.38      5.12 o
   8   9   0       76.45       83.78      8.73 o
   0  10   0       66.95       74.01     10.61 o
   1  10   0      201.98      185.64      6.38 o
   2  10   0        0.63        3.05      1.77 o
   3  10   0     2491.03     2422.82     36.48 o
   4  10   0       70.79       72.43      4.62 o
   5  10   0      108.26      113.83      7.00 o
   6  10   0       15.21       18.92      3.97 o
   7  10   0      175.32      181.50      9.65 o
   1  11   0      310.95      302.65      8.03 o
   2  11   0       42.81       46.24      3.92 o
   3  11   0      277.84      275.85      9.21 o
   4  11   0      608.88      616.57     15.06 o
   5  11   0      557.26      574.73     17.36 o
   6  11   0       80.40       85.86     11.29 o
   0  12   0       27.96       34.75      4.55 o
   1  12   0       34.32       41.69      4.06 o
   2  12   0      435.97      424.65     12.08 o
   3  12   0       19.17       17.61      4.25 o
   4  12   0      224.52      225.28     36.64 o
   5  12   0       11.19       17.16      8.32 o
   1  13   0       23.96       26.52      4.38 o
   2  13   0       75.14       74.78      6.31 o
   3  13   0       13.96       27.72      4.87 o
   4  13   0      437.02      456.50     21.06 o
   0  14   0       32.89       46.03     10.89 o
   1  14   0       44.50       59.65     11.12 o
  -9   0   1       31.52       29.24      9.63 o
  -7   0   1      132.39      141.55     15.24 o
  -5   0   1      416.79      460.84     14.64 o
  -3   0   1     6068.00     6633.47    204.59 o
  -1   0   1     5020.31     5152.75    118.21 o
   1   0   1     5099.64     5023.61     82.24 o
   3   0   1     2253.25     2390.50     71.17 o
   5   0   1      850.80      910.34     66.51 o
   7   0   1     2493.60     2947.20     91.60 o
   9   0   1       16.23       26.49      8.84 o
 -10   1   1      152.05      147.14     12.16 o
  -9   1   1      258.35      223.06     14.63 o
  -8   1   1        3.59        5.16      2.76 o
  -7   1   1       20.41       21.93      4.08 o
  -6   1   1        4.52        2.34      2.51 o
  -5   1   1     3619.83     4014.74     62.62 o
  -4   1   1     1585.06     1593.30     31.10 o
  -3   1   1     2331.73     2532.28     31.87 o
  -2   1   1       20.62       14.28      1.24 o
  -1   1   1      272.26      238.74      5.94 o
   0   1   1      258.15      279.95      4.30 o
   1   1   1      426.33      485.48      8.13 o
   2   1   1       77.63       56.30      2.01 o
   3   1   1        6.05        8.59      1.17 o
   4   1   1      138.71      134.98      3.87 o
   5   1   1     3056.44     3373.13     42.67 o
   6   1   1     2002.72     2200.33     55.87 o
   7   1   1      326.83      332.63     37.00 o
   8   1   1      477.30      515.42     53.91 o
   9   1   1      260.75      325.04     17.86 o
  10   1   1        0.08        3.84      3.37 o
 -10   2   1      138.05      138.10     11.73 o
  -9   2   1        0.53        3.28      3.81 o
  -8   2   1       74.90       75.82      5.83 o
  -7   2   1       57.17       74.93      5.46 o
  -6   2   1      602.58      604.25     12.13 o
  -5   2   1       16.62       18.82      2.17 o
  -4   2   1       13.87       12.00      1.19 o
  -3   2   1      502.47      463.55      8.33 o
  -2   2   1     1396.60     1504.33     17.22 o
  -1   2   1      617.35      632.12      7.74 o
   0   2   1     3251.61     3255.69     33.86 o
   1   2   1     7500.50     7920.33     80.67 o
   2   2   1      240.08      228.67      4.24 o
   3   2   1     1134.45     1257.92     15.84 o
   4   2   1     1787.00     1754.84     21.73 o
   5   2   1       14.37       20.53      1.97 o
   6   2   1     1381.56     1390.15     22.21 o
   7   2   1       29.56       32.44      6.36 o
   8   2   1      909.16      896.34     52.20 o
   9   2   1       19.48       23.13      5.65 o
  10   2   1       46.47       50.62      8.71 o
 -10   3   1      149.80      167.90     12.98 o
  -9   3   1       29.38       24.04      6.09 o
  -8   3   1       75.75       65.87      6.38 o
  -7   3   1      403.08      403.98     15.95 o
  -6   3   1      166.44      167.96      6.69 o
  -5   3   1       18.03       15.97      1.60 o
  -4   3   1     4813.39     5150.38     64.03 o
  -3   3   1      185.34      161.82      3.82 o
  -2   3   1     1145.02     1167.92     14.33 o
  -1   3   1     5491.09     6006.34     61.67 o
   0   3   1        0.26       -0.12      0.49 o
   1   3   1     1591.46     1584.23     20.89 o
   2   3   1      464.58      468.36      7.30 o
   3   3   1     2261.60     2480.28     28.48 o
   4   3   1      922.92      965.27     13.69 o
   5   3   1      832.81      777.13     12.52 o
   6   3   1     2920.48     2998.27     41.03 o
   7   3   1      257.03      237.27     13.68 o
   8   3   1      124.45       97.46      9.31 o
   9   3   1      703.54      713.82     27.94 o
  10   3   1       83.31       89.08      9.54 o
 -10   4   1       67.56       73.08     13.54 o
  -9   4   1      219.77      186.18     13.02 o
  -8   4   1       33.42       52.34     12.01 o
  -7   4   1        0.01        0.45      1.84 o
  -6   4   1      433.07      445.70     10.34 o
  -5   4   1      642.21      634.37     10.49 o
  -4   4   1      466.18      509.25      8.72 o
  -3   4   1      203.15      145.53      3.85 o
  -2   4   1      832.01      790.94     10.94 o
  -1   4   1     3210.44     3305.27     35.52 o
   0   4   1       32.37       31.63      1.83 o
   1   4   1      272.14      266.02      5.93 o
   2   4   1     1392.69     1424.47     17.73 o
   3   4   1      111.43      156.04      4.14 o
   4   4   1        3.61        5.11      1.13 o
   5   4   1      248.66      246.32      7.57 o
   6   4   1      421.72      445.37     16.02 o
   7   4   1     2711.33     2672.35     60.48 o
   8   4   1      784.58      800.48     50.24 o
   9   4   1       65.83       79.80      8.63 o
  10   4   1       97.84      136.50     12.25 o
 -10   5   1        1.34       28.90     10.41 o
  -9   5   1      395.99      394.01     47.11 o
  -8   5   1        2.16       14.60      4.33 o
  -7   5   1        7.54       18.88      4.41 o
  -6   5   1      253.00      256.02      9.08 o
  -5   5   1      606.56      558.61     10.05 o
  -4   5   1      375.32      378.21      7.54 o
  -3   5   1      342.90      323.74      6.52 o
  -2   5   1     1226.64     1348.67     18.14 o
  -1   5   1      343.60      272.92      5.16 o
   0   5   1      479.29      487.64      8.56 o
   1   5   1     1133.95     1202.75     23.07 o
   2   5   1     3068.68     3289.55     37.02 o
   3   5   1      473.53      463.49      8.36 o
   4   5   1     1241.88     1326.53     18.29 o
   5   5   1     1694.54     1560.75     52.86 o
   6   5   1      437.63      405.85     12.92 o
   7   5   1      505.53      465.87     14.59 o
   8   5   1       47.51       66.90     18.55 o
   9   5   1       51.96       62.52      8.29 o
  -9   6   1      213.30      228.20     18.71 o
  -8   6   1      550.83      487.22     20.66 o
  -7   6   1        0.09        6.20      1.97 o
  -6   6   1      599.51      585.39     12.92 o
  -5   6   1       93.45      101.98      4.67 o
  -4   6   1        2.80        1.77      1.48 o
  -3   6   1     3677.09     3776.10     53.29 o
  -2   6   1     2191.15     2213.29     26.62 o
  -1   6   1      139.92      120.84      3.49 o
   0   6   1        7.55        4.37      1.06 o
   1   6   1     1150.48     1113.15     17.38 o
   2   6   1     1152.93     1194.01     18.94 o
   3   6   1       97.74       93.86      4.16 o
   4   6   1     2700.99     2727.57     33.15 o
   5   6   1        4.95       10.76      1.86 o
   6   6   1       27.34       26.70      4.25 o
   7   6   1      697.91      696.37     19.12 o
   8   6   1      121.89      112.52      9.88 o
   9   6   1      863.79      837.53     44.67 o
  -9   7   1       21.21       19.84      5.24 o
  -8   7   1        0.10        0.62      3.64 o
  -7   7   1       39.86       48.40      3.73 o
  -6   7   1       20.54       17.17      2.58 o
  -5   7   1      146.81      148.14      5.82 o
  -4   7   1      833.97      791.97     13.20 o
  -3   7   1      145.68      140.90      4.59 o
  -2   7   1      154.80      179.82      4.97 o
  -1   7   1      284.70      273.63      6.69 o
   0   7   1       80.82       65.22      3.06 o
   1   7   1     1365.46     1374.71     21.12 o
   2   7   1        9.23       15.02      2.32 o
   3   7   1     1945.75     1844.81     27.76 o
   4   7   1        1.59        2.49      1.58 o
   5   7   1      500.09      497.29     11.47 o
   6   7   1      887.60      784.91     28.68 o
   7   7   1      106.88      130.68      7.72 o
   8   7   1      129.32      157.56     11.92 o
   9   7   1      224.16      268.75     16.63 o
  -9   8   1      160.48      195.62     13.46 o
  -8   8   1       41.10       45.89      8.01 o
  -7   8   1        3.05        8.03      2.85 o
  -6   8   1        0.26        5.30      2.68 o
  -5   8   1      459.23      428.53     10.85 o
  -4   8   1      548.59      503.11     10.22 o
  -3   8   1      479.00      487.05     16.17 o
  -2   8   1      578.74      515.45     11.17 o
  -1   8   1      513.24      464.47     18.55 o
   0   8   1      153.13      145.70      5.01 o
   1   8   1     2022.74     1971.82     28.82 o
   2   8   1     1400.57     1356.76     22.09 o
   3   8   1       29.58       38.96      3.49 o
   4   8   1       12.08       13.99      2.64 o
   5   8   1      467.90      432.47     13.74 o
   6   8   1      144.79      130.54      7.57 o
   7   8   1      152.97      153.77      9.23 o
   8   8   1      280.02      266.71     15.68 o
  -8   9   1      414.29      421.37     31.53 o
  -7   9   1      421.58      417.70     14.59 o
  -6   9   1      236.49      258.68      8.71 o
  -5   9   1      541.31      510.96     12.44 o
  -4   9   1      587.94      579.56     18.67 o
  -3   9   1       93.47       92.12      4.04 o
  -2   9   1      292.02      296.77      8.41 o
  -1   9   1       73.25       66.99      3.56 o
   0   9   1      122.36      134.01      5.04 o
   1   9   1       22.27       24.87      2.87 o
   2   9   1      818.12      738.77     17.44 o
   3   9   1      889.43      869.86     17.21 o
   4   9   1      271.83      258.51      8.67 o
   5   9   1      148.06      141.31      7.74 o
   6   9   1       75.28       75.67      8.05 o
   7   9   1      232.68      231.68     10.93 o
  -7  10   1       26.38       31.33      5.94 o
  -6  10   1       34.85       50.69      4.85 o
  -5  10   1       12.94       15.82      2.76 o
  -4  10   1        9.12       14.04      2.30 o
  -3  10   1      488.78      489.01     12.09 o
  -2  10   1       29.54       29.01      3.35 o
  -1  10   1       91.47       92.02      4.44 o
   0  10   1     2346.87     2242.43     38.45 o
   1  10   1      138.67      145.92      6.07 o
   2  10   1      122.96      110.23      5.38 o
   3  10   1        0.09        4.21      2.05 o
   4  10   1        5.87        8.36      2.48 o
   5  10   1        7.74        9.99      2.84 o
   6  10   1        7.54       10.85      6.00 o
   7  10   1       38.45       56.81      6.09 o
  -6  11   1      135.49      171.26     16.39 o
  -5  11   1      189.98      186.23     12.24 o
  -4  11   1       10.79       16.43      3.78 o
  -3  11   1        3.14        7.13      2.87 o
  -2  11   1      394.87      391.72     10.92 o
  -1  11   1      121.39      118.24      5.25 o
   0  11   1      130.71      129.26      5.51 o
   1  11   1        9.00       14.20      2.59 o
   2  11   1       82.80       95.94      6.01 o
   3  11   1      969.86      920.38     19.11 o
   4  11   1       12.07       18.93      3.21 o
   5  11   1       83.06       78.58      6.06 o
   6  11   1        2.68        7.24      3.95 o
  -5  12   1      113.02      136.41     19.17 o
  -4  12   1      372.87      359.54     17.75 o
  -3  12   1       26.28       32.78      4.75 o
  -2  12   1        8.06       17.04      3.83 o
  -1  12   1      616.60      604.51     16.85 o
   0  12   1       35.18       41.97      4.32 o
   1  12   1      851.80      826.51     17.92 o
   2  12   1       18.65       21.65      3.14 o
   3  12   1       38.92       43.20      4.28 o
   4  12   1       17.70       30.00      3.88 o
   5  12   1      186.28      194.64      9.88 o
  -4  13   1        0.02        8.61      4.01 o
  -3  13   1       78.17       85.59      7.09 o
  -2  13   1      362.08      352.14     14.12 o
  -1  13   1       71.26       78.70      6.45 o
   0  13   1       71.09       77.44      5.80 o
   1  13   1      133.19      138.04     10.37 o
   2  13   1      426.47      445.27     17.42 o
   3  13   1       78.37       91.37      8.73 o
  -1  14   1       74.24       76.71      8.61 o
   0  14   1      751.87      796.43     21.44 o
 -10   0   2       30.58       26.75      9.10 o
  -8   0   2      547.34      545.82     24.46 o
  -6   0   2     1967.45     1858.32     61.17 o
  -4   0   2       27.56       61.51      7.21 o
  -2   0   2      666.72      833.97     15.94 o
   0   0   2     3563.42     3707.04     49.61 o
   2   0   2     4618.05     4944.05    220.92 o
   4   0   2     2424.92     2461.86     47.58 o
   6   0   2     2823.26     2767.17     55.01 o
   8   0   2       20.42       16.67      7.00 o
  10   0   2      592.07      592.35     36.81 o
 -11   1   2       27.69       52.35      8.99 o
 -10   1   2        0.37        5.70      3.07 o
  -9   1   2       19.28       21.57      5.26 o
  -8   1   2      317.06      287.36     11.70 o
  -7   1   2      226.20      181.97      8.97 o
  -6   1   2      416.00      331.33     20.76 o
  -5   1   2     1836.42     2005.79     34.13 o
  -4   1   2      136.68      156.44      6.05 o
  -3   1   2        9.50       10.50      1.47 o
  -2   1   2     3021.90     3178.70     33.78 o
  -1   1   2     1983.17     1981.54     28.43 o
   0   1   2      352.77      430.43      5.75 o
   1   1   2      736.70      813.86     11.96 o
   2   1   2     2162.35     2256.38     30.93 o
   3   1   2      480.13      443.35      9.77 o
   4   1   2     1178.02     1148.20     15.79 o
   5   1   2        2.18        1.30      1.58 o
   6   1   2      259.26      249.99      8.01 o
   7   1   2     1045.02     1059.43     32.01 o
   8   1   2        9.04       11.00      4.41 o
   9   1   2       66.85       66.90      8.37 o
  10   1   2      112.91      107.60     10.52 o
 -11   2   2       12.68       22.04     10.92 o
 -10   2   2        8.94       10.14      4.42 o
  -9   2   2      325.67      309.97     12.46 o
  -8   2   2      132.45      131.96      7.64 o
  -7   2   2       19.38       26.62      4.29 o
  -6   2   2      481.36      503.70     10.69 o
  -5   2   2      943.19      851.02     14.57 o
  -4   2   2      386.59      352.42      9.47 o
  -3   2   2      153.34      164.60      3.94 o
  -2   2   2     2888.80     3148.94     33.70 o
  -1   2   2     1419.84     1389.09     17.71 o
   0   2   2     3011.09     3248.06     31.46 o
   1   2   2     8913.36     9626.34    110.31 o
   2   2   2      291.62      293.74      5.98 o
   3   2   2      419.43      465.61      7.60 o
   4   2   2       19.05       13.30      2.36 o
   5   2   2     1374.13     1412.18     20.70 o
   6   2   2        1.76        2.92      2.10 o
   7   2   2        1.04        4.49      3.41 o
   8   2   2     1890.69     1861.81     48.78 o
   9   2   2       71.43       67.98      7.82 o
  10   2   2       49.37       84.25     15.70 o
 -10   3   2      611.81      573.13     26.08 o
  -9   3   2       15.72       14.66      4.11 o
  -8   3   2      188.75      178.26     15.25 o
  -7   3   2     2501.49     2425.95     45.14 o
  -6   3   2      566.16      517.04     13.86 o
  -5   3   2      255.87      229.01      9.80 o
  -4   3   2       13.79       24.84      1.66 o
  -3   3   2        3.02        9.93      1.35 o
  -2   3   2     2291.67     2551.60     25.68 o
  -1   3   2     4592.66     4821.52     50.95 o
   0   3   2     2758.67     3009.19     32.48 o
   1   3   2      737.07      769.51     12.03 o
   2   3   2      677.02      643.86     14.51 o
   3   3   2     7094.06     7606.49     79.92 o
   4   3   2       31.49       46.84      2.26 o
   5   3   2      420.89      390.06      9.70 o
   6   3   2        0.20        2.89      2.21 o
   7   3   2        2.72        5.32      3.59 o
   8   3   2      187.91      168.00     12.15 o
   9   3   2      109.68      111.00     10.07 o
 -10   4   2       15.13       19.69      5.47 o
  -9   4   2      231.36      201.05     15.06 o
  -8   4   2      389.90      410.59     13.59 o
  -7   4   2       42.18       46.60      4.41 o
  -6   4   2      120.86      106.49      4.73 o
  -5   4   2        2.56       12.74      2.10 o
  -4   4   2      806.27      830.32     12.17 o
  -3   4   2     3754.23     3845.89     42.44 o
  -2   4   2      510.67      556.83      8.16 o
  -1   4   2      156.17      162.73      3.45 o
   0   4   2     1292.44     1327.02     16.28 o
   1   4   2     2444.47     2546.43     32.74 o
   2   4   2     2595.36     2860.84     37.15 o
   3   4   2      417.48      429.06      7.73 o
   4   4   2      675.83      655.47     13.36 o
   5   4   2      190.85      180.87      6.52 o
   6   4   2      185.82      196.20      8.79 o
   7   4   2      463.65      430.76     19.85 o
   8   4   2        0.72        6.80      3.93 o
   9   4   2      642.50      666.73     27.15 o
 -10   5   2        1.76        3.64      5.64 o
  -9   5   2      369.43      364.07     18.41 o
  -8   5   2      308.70      324.64     11.78 o
  -7   5   2      110.34       94.70      5.84 o
  -6   5   2     1258.51     1185.59     20.25 o
  -5   5   2      351.34      355.90      8.85 o
  -4   5   2      244.85      261.57      6.76 o
  -3   5   2     3711.94     4101.83     45.33 o
  -2   5   2      396.44      445.18      7.34 o
  -1   5   2       73.57       57.22      2.14 o
   0   5   2      570.59      597.65     10.44 o
   1   5   2       96.31       97.88      3.82 o
   2   5   2     4980.85     5024.76     61.89 o
   3   5   2      162.38      146.20      4.24 o
   4   5   2     2340.76     2391.73     29.60 o
   5   5   2      549.00      606.76     13.44 o
   6   5   2       31.89       35.46      4.48 o
   7   5   2      394.16      396.08     18.48 o
   8   5   2      334.32      302.63     16.76 o
   9   5   2       85.19       73.25      8.38 o
 -10   6   2       74.79       95.85     10.37 o
  -9   6   2      224.68      238.21     25.87 o
  -8   6   2      149.51      164.63      8.14 o
  -7   6   2       14.52       21.30      2.91 o
  -6   6   2      292.04      267.04      9.88 o
  -5   6   2      787.14      765.82     14.73 o
  -4   6   2     1461.84     1403.67     19.21 o
  -3   6   2      213.37      221.71      5.49 o
  -2   6   2      169.38      160.75      4.40 o
  -1   6   2     2192.06     2161.15     25.47 o
   0   6   2     1094.80     1102.26     16.61 o
   1   6   2      540.04      501.27     10.24 o
   2   6   2     3226.86     3394.74     44.41 o
   3   6   2      797.26      775.42     14.83 o
   4   6   2      236.81      231.96      9.11 o
   5   6   2      351.05      336.54      9.73 o
   6   6   2       16.09       14.09      4.04 o
   7   6   2      176.92      194.36     17.44 o
   8   6   2      525.33      528.89     27.35 o
   9   6   2       27.74       25.76      6.15 o
  -9   7   2       18.81       40.81      9.28 o
  -8   7   2      135.92      143.89      7.71 o
  -7   7   2      447.70      460.11     11.92 o
  -6   7   2        1.15        3.67      1.64 o
  -5   7   2       20.94       22.70      2.91 o
  -4   7   2      534.34      544.81     10.25 o
  -3   7   2      249.89      249.57      6.18 o
  -2   7   2       30.35       25.48      2.46 o
  -1   7   2       34.57       36.75      2.18 o
   0   7   2      566.12      475.40      9.47 o
   1   7   2      137.59      121.23      4.89 o
   2   7   2      529.31      519.12     11.44 o
   3   7   2     2299.21     2147.82     36.36 o
   4   7   2      723.46      712.55     15.04 o
   5   7   2      232.86      224.48      8.12 o
   6   7   2     1159.57     1189.58     26.77 o
   7   7   2        0.82        7.79      2.60 o
   8   7   2      113.04      140.89     28.64 o
  -9   8   2       61.64       45.14     13.18 o
  -8   8   2      526.29      541.40     35.61 o
  -7   8   2        0.13        4.36      2.17 o
  -6   8   2       14.06       14.88      2.76 o
  -5   8   2      517.40      471.47     11.42 o
  -4   8   2      133.26      142.96      4.97 o
  -3   8   2      239.96      221.38      6.05 o
  -2   8   2     1584.32     1473.35     29.10 o
  -1   8   2       10.26        9.43      1.70 o
   0   8   2      508.79      490.59     10.62 o
   1   8   2      899.78      859.71     27.05 o
   2   8   2       73.03       72.93      4.20 o
   3   8   2      150.94      144.85      6.13 o
   4   8   2      623.38      591.84     13.85 o
   5   8   2      344.53      335.09     12.17 o
   6   8   2      129.25      127.08      7.69 o
   7   8   2      105.28      121.62      7.94 o
   8   8   2      292.55      283.54     27.18 o
  -8   9   2        6.59       31.86     10.61 o
  -7   9   2      189.15      199.84     12.03 o
  -6   9   2      602.08      583.05     18.53 o
  -5   9   2       97.10      103.31      6.17 o
  -4   9   2        8.99       12.43      2.11 o
  -3   9   2      178.49      186.85      5.75 o
  -2   9   2       45.68       49.44      3.10 o
  -1   9   2      105.35       93.17      4.18 o
   0   9   2      685.44      655.32     13.61 o
   1   9   2      239.81      214.34      7.21 o
   2   9   2       88.23       79.56      4.54 o
   3   9   2      427.68      418.10     11.20 o
   4   9   2       41.09       45.11      4.37 o
   5   9   2      232.79      230.97     18.08 o
   6   9   2      577.50      590.79     18.05 o
   7   9   2      193.44      206.44     10.54 o
  -7  10   2      114.62      104.77      6.76 o
  -6  10   2       25.52       29.99      8.66 o
  -5  10   2       54.47       60.47      9.12 o
  -4  10   2      161.31      150.51      6.59 o
  -3  10   2      141.83      119.36     10.43 o
  -2  10   2       45.65       57.12      4.40 o
  -1  10   2      919.24      831.79     19.24 o
   0  10   2       23.80       22.37      3.02 o
   1  10   2       82.44       85.58      8.05 o
   2  10   2      152.76      148.79      6.37 o
   3  10   2       20.30       15.38      2.81 o
   4  10   2      202.45      197.05      7.96 o
   5  10   2        0.16        3.80      4.36 o
   6  10   2       32.56       35.60      5.33 o
  -7  11   2        0.28       22.34      5.64 o
  -6  11   2      169.63      183.10      9.26 o
  -5  11   2       13.11       17.00      3.42 o
  -4  11   2      794.57      799.45     21.44 o
  -3  11   2      295.07      273.86     11.42 o
  -2  11   2      103.26      100.65      8.23 o
  -1  11   2       12.78        9.89      2.80 o
   0  11   2      108.46       98.62      6.01 o
   1  11   2       73.08       67.58      5.07 o
   2  11   2       63.22       74.49      4.71 o
   3  11   2      109.97      105.52      6.32 o
   4  11   2       17.89       24.26      3.39 o
   5  11   2      281.37      294.17     12.23 o
   6  11   2      181.70      226.64     11.19 o
  -5  12   2       63.96       71.51      8.25 o
  -4  12   2       53.27       66.15      8.03 o
  -3  12   2      404.43      385.09     27.38 o
  -2  12   2     1499.84     1499.43     32.62 o
  -1  12   2       43.37       43.46      8.26 o
   0  12   2      189.84      189.77      8.86 o
   1  12   2       60.64       68.47      6.08 o
   2  12   2       28.61       33.91      5.66 o
   3  12   2        0.10        3.24      2.97 o
   4  12   2      247.96      265.36     11.48 o
  -4  13   2      425.66      441.34     20.88 o
  -3  13   2       57.66       66.22      6.23 o
  -2  13   2       78.52      100.56      7.42 o
  -1  13   2      288.94      290.58     13.38 o
   0  13   2      205.50      206.60      9.62 o
   1  13   2      101.91      119.39      8.34 o
   2  13   2       38.18       42.58      4.94 o
   3  13   2      105.60      104.04      7.06 o
 -11   0   3     1366.36     1257.26     59.45 o
  -9   0   3       88.82       88.39      8.44 o
  -7   0   3     3027.60     2824.22     86.54 o
  -5   0   3      328.56      320.21     18.08 o
  -3   0   3      230.53      193.57      5.99 o
  -1   0   3     9902.36    10120.34    132.19 o
   1   0   3     1167.95     1162.23     17.69 o
   3   0   3      461.31      439.11     13.30 o
   5   0   3      136.66      167.58      8.71 o
   7   0   3      924.14      870.97     39.72 o
   9   0   3     2985.56     2717.57     92.27 o
 -11   1   3        9.31        9.41      4.57 o
 -10   1   3      310.26      287.58     12.58 o
  -9   1   3     1856.03     1775.67     46.64 o
  -8   1   3      796.15      774.26     20.80 o
  -7   1   3       53.87       48.49      5.44 o
  -6   1   3      339.82      318.96     19.22 o
  -5   1   3      563.38      605.94     11.14 o
  -4   1   3      717.03      707.14     11.95 o
  -3   1   3     1051.44     1066.64     17.12 o
  -2   1   3     1269.67     1292.65     15.30 o
  -1   1   3     3450.85     3552.96     37.32 o
   0   1   3     2044.57     2155.82     23.69 o
   1   1   3     6134.06     6269.89     65.19 o
   2   1   3      221.63      251.32      6.50 o
   3   1   3      688.47      739.58     13.40 o
   4   1   3       66.98       78.90      3.52 o
   5   1   3      839.00      819.01     19.19 o
   6   1   3      588.68      538.58     12.63 o
   7   1   3     1473.31     1443.63     38.90 o
   8   1   3        0.00        8.86      3.29 o
   9   1   3      170.37      168.40     12.51 o
 -11   2   3      129.49      126.05     11.79 o
 -10   2   3      981.47     1007.35     26.08 o
  -9   2   3        2.37       10.27      3.11 o
  -8   2   3      477.97      442.41     14.74 o
  -7   2   3      135.60      136.55     12.09 o
  -6   2   3      588.15      529.73     15.68 o
  -5   2   3      287.07      310.37     10.39 o
  -4   2   3     1534.72     1657.18     20.05 o
  -3   2   3      190.23      217.29      4.94 o
  -2   2   3     6883.86     7023.12     72.15 o
  -1   2   3      771.63      755.56     11.15 o
   0   2   3      200.16      198.83      3.86 o
   1   2   3        0.75        1.31      0.87 o
   2   2   3        6.04       26.04      2.25 o
   3   2   3      157.43      146.98      5.21 o
   4   2   3       48.27       41.87      3.09 o
   5   2   3      301.18      317.19     15.63 o
   6   2   3        8.18       11.38      2.87 o
   7   2   3      661.94      643.31     23.87 o
   8   2   3      750.46      775.37     27.87 o
   9   2   3      611.74      637.97     25.94 o
 -10   3   3      637.85      615.97     25.75 o
  -9   3   3      514.07      485.57     16.00 o
  -8   3   3     1556.94     1502.38     31.02 o
  -7   3   3      152.23      146.11      7.62 o
  -6   3   3        0.01        1.09      1.48 o
  -5   3   3       33.24       51.52      3.06 o
  -4   3   3      878.53      882.91     13.86 o
  -3   3   3     2820.07     2973.62     33.10 o
  -2   3   3      933.31     1004.04     13.75 o
  -1   3   3      262.64      253.88      4.38 o
   0   3   3      701.51      656.81      9.26 o
   1   3   3      117.61      140.29      4.34 o
   2   3   3       65.04       50.88      2.95 o
   3   3   3     1443.52     1670.39     24.93 o
   4   3   3        2.12        3.51      1.57 o
   5   3   3        6.02        9.60      2.21 o
   6   3   3      859.95      821.45     20.16 o
   7   3   3       57.77       65.91      7.90 o
   8   3   3      244.92      216.79     17.26 o
   9   3   3      124.51      149.10     13.69 o
 -10   4   3      201.43      177.84     24.90 o
  -9   4   3        0.07        3.82      2.33 o
  -8   4   3       25.09       28.38      4.36 o
  -7   4   3     1106.05     1082.93     23.65 o
  -6   4   3      153.25      141.70      6.78 o
  -5   4   3      492.50      497.63     10.59 o
  -4   4   3        5.05        3.40      1.06 o
  -3   4   3      165.17      162.17      5.26 o
  -2   4   3      386.05      366.51      7.47 o
  -1   4   3     6160.75     6473.72     75.95 o
   0   4   3     2000.82     2034.37     27.40 o
   1   4   3      405.79      395.26      8.29 o
   2   4   3      125.49      161.11      5.41 o
   3   4   3      625.54      750.07     14.20 o
   4   4   3       46.77       55.57      3.79 o
   5   4   3        8.22       12.59      2.61 o
   6   4   3       30.89       37.89      4.22 o
   7   4   3       20.86       21.33      3.94 o
   8   4   3      530.94      513.47     22.40 o
   9   4   3       38.93       49.99      8.66 o
 -10   5   3       57.10       54.18      8.56 o
  -9   5   3      599.81      598.09     17.75 o
  -8   5   3        3.91        4.75      2.29 o
  -7   5   3      472.59      448.82     13.55 o
  -6   5   3      923.93      897.08     19.79 o
  -5   5   3      150.31      146.60      6.68 o
  -4   5   3      465.66      505.42      8.97 o
  -3   5   3      362.13      384.97      9.54 o
  -2   5   3     1018.53     1171.75     15.08 o
  -1   5   3      848.76      838.40     11.52 o
   0   5   3      921.56      957.48     13.33 o
   1   5   3       24.92       21.14      8.48 o
   2   5   3        4.92       13.38      2.90 o
   3   5   3      166.77      162.64      6.02 o
   4   5   3      590.05      647.01     13.93 o
   5   5   3      215.18      196.51      7.38 o
   6   5   3      181.20      155.82      8.21 o
   7   5   3      273.46      293.33     11.99 o
   8   5   3        0.04        7.41      3.97 o
   9   5   3      139.13      140.28     11.85 o
 -10   6   3      306.53      318.28     29.05 o
  -9   6   3        0.37        7.60      3.12 o
  -8   6   3      840.95      826.87     20.80 o
  -7   6   3        4.08        6.99      3.11 o
  -6   6   3        9.40       11.92      2.21 o
  -5   6   3      978.55      917.73     19.26 o
  -4   6   3     1693.29     1685.72     24.58 o
  -3   6   3     1621.15     1621.04     21.00 o
  -2   6   3     2608.19     2693.74     31.04 o
  -1   6   3      384.09      341.71      6.45 o
   0   6   3       64.99       60.49      4.19 o
   1   6   3      756.64      756.97     13.85 o
   2   6   3     1152.47     1149.27     19.30 o
   3   6   3       42.70       46.93      3.62 o
   4   6   3       49.94       39.19      3.57 o
   5   6   3       46.50       54.28      5.44 o
   6   6   3        2.20        3.89      2.62 o
   7   6   3      287.19      309.13     12.54 o
   8   6   3      341.39      301.59     17.25 o
  -9   7   3        7.93        6.23      7.69 o
  -8   7   3      195.35      202.96     11.71 o
  -7   7   3      412.64      401.59     16.44 o
  -6   7   3       19.78       26.25      3.75 o
  -5   7   3        6.05       11.38      2.06 o
  -4   7   3        3.83        7.55      1.65 o
  -3   7   3        2.43        8.51      1.50 o
  -2   7   3      111.18      105.85      3.48 o
  -1   7   3       69.77       88.11      3.15 o
   0   7   3     2625.46     2658.35     35.97 o
   1   7   3      317.69      288.35      7.92 o
   2   7   3      304.91      278.61      8.18 o
   3   7   3     1373.75     1316.57     22.48 o
   4   7   3      683.10      625.44     28.73 o
   5   7   3      296.07      306.26      9.88 o
   6   7   3       49.55       52.31      5.30 o
   7   7   3        4.91        8.14      3.40 o
   8   7   3       27.93       39.56      7.50 o
  -9   8   3       51.86       50.14     12.90 o
  -8   8   3      200.70      199.69     28.51 o
  -7   8   3      198.51      211.51     12.17 o
  -6   8   3       44.31       41.50      4.19 o
  -5   8   3     1745.51     1701.76     55.66 o
  -4   8   3     2754.96     2733.88     38.98 o
  -3   8   3      100.39       83.24      4.93 o
  -2   8   3      155.62      156.25      4.58 o
  -1   8   3      205.66      197.00      5.76 o
   0   8   3       11.20       23.21      2.77 o
   1   8   3      550.33      524.46     11.73 o
   2   8   3      142.08      152.49     11.11 o
   3   8   3      591.11      574.70     13.49 o
   4   8   3      151.61      157.53      6.83 o
   5   8   3      607.18      632.63     18.09 o
   6   8   3      274.95      270.70     11.75 o
   7   8   3       33.03       57.06      6.24 o
  -8   9   3       20.61       41.75      6.27 o
  -7   9   3       18.84       15.61      3.43 o
  -6   9   3     1037.12     1067.40     41.06 o
  -5   9   3      603.92      616.62     16.99 o
  -4   9   3        3.49       10.41      6.41 o
  -3   9   3     2357.64     2326.75     34.90 o
  -2   9   3      157.18      135.78      5.49 o
  -1   9   3        1.41        2.08      1.61 o
   0   9   3       38.15       38.71      3.20 o
   1   9   3      744.12      735.54     15.15 o
   2   9   3     1179.36     1146.59     20.99 o
   3   9   3       70.08       79.57      4.79 o
   4   9   3     1408.82     1374.15     25.08 o
   5   9   3      271.26      265.10     11.32 o
   6   9   3       48.90       63.57      5.90 o
   7   9   3       12.83       26.27      6.03 o
  -7  10   3      211.30      202.73     10.04 o
  -6  10   3      149.59      136.88      7.80 o
  -5  10   3      162.40      155.21      9.08 o
  -4  10   3      223.41      241.40      8.57 o
  -3  10   3      135.26      134.20      6.24 o
  -2  10   3       55.69       55.98      4.47 o
  -1  10   3       40.32       47.77      5.97 o
   0  10   3      217.43      212.41      8.79 o
   1  10   3        8.09        9.03      2.54 o
   2  10   3      314.51      291.32     10.77 o
   3  10   3        7.05       14.33      2.65 o
   4  10   3      208.07      213.93      8.43 o
   5  10   3       12.07       10.22      3.34 o
   6  10   3      962.42      940.68     24.94 o
  -7  11   3      587.41      668.89     33.30 o
  -6  11   3      768.54      771.17     21.34 o
  -5  11   3     1166.28     1125.28     26.91 o
  -4  11   3        0.03        2.62      2.48 o
  -3  11   3      351.44      360.45     19.04 o
  -2  11   3      973.17      965.52     22.38 o
  -1  11   3        0.01        2.09      1.93 o
   0  11   3      221.72      224.18      9.43 o
   1  11   3       21.35       22.17      3.77 o
   2  11   3        0.02        1.50      2.32 o
   3  11   3      563.01      545.75     21.41 o
   4  11   3      583.39      600.11     17.78 o
   5  11   3       32.15       56.92      7.63 o
  -5  12   3      263.87      294.12     12.37 o
  -4  12   3      120.00      106.40      9.65 o
  -3  12   3       16.48       28.36      4.56 o
  -2  12   3      136.00      135.87      7.54 o
  -1  12   3      202.83      199.80      9.16 o
   0  12   3      159.03      160.39      8.24 o
   1  12   3      280.30      251.38     10.60 o
   2  12   3       92.29      119.04      7.25 o
   3  12   3       76.71       86.81      6.23 o
   4  12   3       29.84       40.91      5.42 o
  -4  13   3        0.85        4.88      8.30 o
  -3  13   3        0.54        0.68      2.93 o
  -2  13   3      267.84      254.99     11.60 o
  -1  13   3        3.96       10.90      3.17 o
   0  13   3        4.15        3.90      2.57 o
   1  13   3        0.36        4.47      2.32 o
   2  13   3      161.23      187.87      9.60 o
 -10   0   4      109.15      122.38     10.26 o
  -8   0   4        2.29        1.78      3.22 o
  -6   0   4       48.00       31.15      8.41 o
  -4   0   4     3127.79     3153.34     55.41 o
  -2   0   4     1121.77     1113.86     24.08 o
   0   0   4     7161.78     7586.81    100.49 o
   2   0   4     8979.07    10118.38    166.87 o
   4   0   4      272.18      266.89     29.88 o
   6   0   4     4890.16     4648.04     87.45 o
   8   0   4      110.83      105.72     13.02 o
 -11   1   4       36.28       54.90      5.68 o
 -10   1   4      193.43      197.16      9.04 o
  -9   1   4      318.18      290.25     12.59 o
  -8   1   4       26.89       47.23      5.44 o
  -7   1   4       54.51       56.86      5.31 o
  -6   1   4     1018.54      991.08     21.68 o
  -5   1   4     2429.88     2395.83     28.12 o
  -4   1   4       50.21       43.54      2.71 o
  -3   1   4     1434.74     1542.08     20.94 o
  -2   1   4     8085.87     8692.23     88.96 o
  -1   1   4      493.03      508.13      7.14 o
   0   1   4       41.30       45.78      2.23 o
   1   1   4       23.24       22.57      0.96 o
   2   1   4        5.14        3.95      1.25 o
   3   1   4       68.61       34.16      2.74 o
   4   1   4     3686.72     3816.11     50.34 o
   5   1   4      270.52      247.27      9.37 o
   6   1   4       94.88      110.80     10.31 o
   7   1   4        3.34        5.59      6.04 o
   8   1   4        2.77       12.51      4.44 o
   9   1   4       42.35       50.38      8.04 o
 -11   2   4      192.93      199.43     10.77 o
 -10   2   4      197.12      191.13     10.20 o
  -9   2   4      348.98      334.43     16.06 o
  -8   2   4        4.48       18.42      3.96 o
  -7   2   4        4.07        5.69      2.56 o
  -6   2   4       16.77       20.58      3.76 o
  -5   2   4      228.77      214.90      6.50 o
  -4   2   4      671.35      660.89     10.01 o
  -3   2   4     6468.18     6582.10     69.00 o
  -2   2   4      940.05     1059.94     15.24 o
  -1   2   4      286.96      258.82      5.57 o
   0   2   4      740.12      726.89     10.03 o
   1   2   4      112.11      114.83      3.58 o
   2   2   4      313.86      325.23     11.09 o
   3   2   4     3245.58     3457.17     45.63 o
   4   2   4        8.68        5.17      1.72 o
   5   2   4     4267.04     4275.49     57.05 o
   6   2   4       15.32       12.66      2.53 o
   7   2   4       28.23       34.73      9.82 o
   8   2   4      258.02      251.03     14.69 o
   9   2   4        2.71       -0.20      3.60 o
 -11   3   4      982.10      907.61     39.88 o
 -10   3   4      214.18      210.76     10.62 o
  -9   3   4      299.07      294.92     12.21 o
  -8   3   4      218.01      201.72      9.32 o
  -7   3   4      393.98      372.99     12.31 o
  -6   3   4      417.06      429.27      9.99 o
  -5   3   4     1969.73     1850.07     26.61 o
  -4   3   4     2056.03     2217.75     26.29 o
  -3   3   4      846.43      881.98     12.06 o
  -2   3   4     2810.39     3025.56     37.59 o
  -1   3   4     2328.46     2382.49     30.65 o
   0   3   4       66.14       54.63      3.01 o
   1   3   4     1353.33     1493.40     20.87 o
   2   3   4     1149.23     1252.51     19.88 o
   3   3   4     1838.15     1875.11     28.12 o
   4   3   4       21.08       12.37      2.31 o
   5   3   4     2101.40     1981.57     30.93 o
   6   3   4        0.05       -1.45      2.05 o
   7   3   4      618.30      565.75     22.46 o
   8   3   4      223.20      181.51     16.51 o
   9   3   4        0.27        6.08      3.69 o
 -10   4   4        0.13        3.37      3.66 o
  -9   4   4        1.08        5.56      3.40 o
  -8   4   4      432.50      389.88     13.33 o
  -7   4   4        4.57        8.94      2.60 o
  -6   4   4      467.00      472.30     10.85 o
  -5   4   4     2597.62     2663.04     36.19 o
  -4   4   4     1619.36     1565.97     19.99 o
  -3   4   4     1256.24     1218.15     14.41 o
  -2   4   4     1078.89     1107.38     14.01 o
  -1   4   4      178.69      153.46      3.55 o
   0   4   4      428.70      398.66      7.08 o
   1   4   4       39.99       40.92      2.72 o
   2   4   4      539.98      493.11     10.73 o
   3   4   4       55.04       51.36      3.45 o
   4   4   4      100.29       71.22      6.18 o
   5   4   4       78.79       80.89      4.75 o
   6   4   4      586.61      522.10     30.78 o
   7   4   4      446.73      448.67     15.16 o
   8   4   4       70.01       69.17      7.62 o
 -10   5   4      901.10      890.77     29.28 o
  -9   5   4      733.21      704.00     32.38 o
  -8   5   4      168.99      161.61     10.13 o
  -7   5   4      785.79      756.29     18.62 o
  -6   5   4      488.64      502.30     13.58 o
  -5   5   4      820.27      838.28     15.20 o
  -4   5   4      442.93      442.36      8.23 o
  -3   5   4       94.98       82.66      2.76 o
  -2   5   4      394.26      322.70      5.78 o
  -1   5   4     1226.91     1319.51     17.00 o
   0   5   4      237.36      246.25      5.79 o
   1   5   4     2210.48     2145.58     29.99 o
   2   5   4       53.94       69.32      3.92 o
   3   5   4        2.73        6.08      2.20 o
   4   5   4     2815.09     2831.42     40.72 o
   5   5   4      334.95      317.82      9.91 o
   6   5   4      237.11      232.20     10.37 o
   7   5   4      424.57      428.71     15.10 o
   8   5   4      128.22      135.74     14.04 o
 -10   6   4       31.47       35.03      5.40 o
  -9   6   4      211.72      207.05     12.30 o
  -8   6   4        5.28        5.31      5.58 o
  -7   6   4      804.99      796.79     24.75 o
  -6   6   4      187.14      160.58      7.48 o
  -5   6   4      370.16      390.48     11.80 o
  -4   6   4     2102.01     1968.91     65.80 o
  -3   6   4     1972.88     2034.96     28.49 o
  -2   6   4      257.92      231.37      5.02 o
  -1   6   4      833.09      755.84     11.64 o
   0   6   4       58.45       47.39      2.50 o
   1   6   4      165.87      164.90      5.78 o
   2   6   4      147.44      142.55      5.71 o
   3   6   4      501.45      506.31     12.17 o
   4   6   4       85.84       85.98      5.05 o
   5   6   4      273.28      244.41      8.77 o
   6   6   4      663.13      654.29     19.07 o
   7   6   4       45.97       46.95      5.97 o
   8   6   4      599.04      694.68     27.61 o
  -9   7   4       23.18       26.18      5.09 o
  -8   7   4      880.98      928.71     28.87 o
  -7   7   4       67.92       71.15      5.27 o
  -6   7   4      133.13      134.79      7.05 o
  -5   7   4      238.40      242.73      9.37 o
  -4   7   4      111.47      104.34      4.90 o
  -3   7   4       30.96       43.37      2.93 o
  -2   7   4      402.85      392.69      9.37 o
  -1   7   4      452.50      426.60     14.89 o
   0   7   4      949.87      851.43     24.46 o
   1   7   4        5.53        8.06      1.89 o
   2   7   4      923.17      925.64     20.94 o
   3   7   4      840.30      799.24     16.57 o
   4   7   4      403.68      392.64     11.28 o
   5   7   4      246.79      241.51      9.02 o
   6   7   4      448.67      458.48     15.74 o
   7   7   4      117.64      116.29      7.83 o
  -9   8   4       11.87       16.94      5.21 o
  -8   8   4       32.19       38.16      5.51 o
  -7   8   4        1.35       -1.13      2.38 o
  -6   8   4     1224.53     1139.85     29.74 o
  -5   8   4      409.03      403.08     13.03 o
  -4   8   4      528.52      530.89     12.55 o
  -3   8   4      118.70      118.34      5.01 o
  -2   8   4        0.14        0.87      1.36 o
  -1   8   4      630.87      645.54     13.25 o
   0   8   4     1262.36     1202.59     23.96 o
   1   8   4        0.63        3.51      2.37 o
   2   8   4      661.39      626.83     13.97 o
   3   8   4        8.95       14.49      2.78 o
   4   8   4       81.19       98.64      5.59 o
   5   8   4      182.57      183.71     11.73 o
   6   8   4      220.69      191.68     10.41 o
   7   8   4      410.86      467.84     16.87 o
  -8   9   4      155.98      179.05     11.53 o
  -7   9   4      306.70      326.09     12.44 o
  -6   9   4       65.19       72.55      5.85 o
  -5   9   4        8.17       13.18      3.29 o
  -4   9   4      290.02      280.13      9.05 o
  -3   9   4       10.98       18.80      2.71 o
  -2   9   4      267.06      256.45      7.96 o
  -1   9   4        2.59        3.56      1.80 o
   0   9   4        1.62        2.47      2.09 o
   1   9   4     2331.97     2243.09     41.45 o
   2   9   4       14.10       17.17      3.63 o
   3   9   4       14.91       24.01      3.88 o
   4   9   4      393.88      360.58     12.94 o
   5   9   4      248.05      224.17     10.58 o
   6   9   4       88.98      100.31      7.25 o
  -7  10   4      392.28      411.90     14.76 o
  -6  10   4       43.22       55.22      5.33 o
  -5  10   4      123.01      118.43      9.00 o
  -4  10   4      332.58      350.36     10.78 o
  -3  10   4       14.98       19.92      2.70 o
  -2  10   4      137.54      151.48      7.45 o
  -1  10   4     1477.92     1442.09     28.73 o
   0  10   4      236.55      241.29      9.62 o
   1  10   4       32.06       35.89      4.22 o
   2  10   4        0.08        2.19      2.43 o
   3  10   4      522.20      538.10     16.21 o
   4  10   4       10.78       12.35      2.89 o
   5  10   4      219.76      221.47     12.99 o
  -6  11   4      130.42      138.81      8.28 o
  -5  11   4       93.58       99.17      6.85 o
  -4  11   4      105.11      112.26     10.58 o
  -3  11   4        1.38        9.05      2.40 o
  -2  11   4      217.51      216.72      9.45 o
  -1  11   4       12.26       17.18      3.71 o
   0  11   4      580.96      581.12     16.66 o
   1  11   4      405.02      384.54     13.24 o
   2  11   4      796.59      780.10     20.40 o
   3  11   4       10.32       14.33      4.93 o
   4  11   4       28.16       30.11      5.00 o
  -5  12   4       42.32       56.54      5.60 o
  -4  12   4        1.18        6.53      4.21 o
  -3  12   4       24.00       41.53      5.74 o
  -2  12   4      389.85      398.37     13.70 o
  -1  12   4        0.22        3.67      2.08 o
   0  12   4     1133.63     1154.77     30.99 o
   1  12   4        2.92        3.62      2.42 o
   2  12   4      257.24      253.78     11.09 o
   3  12   4       26.05       36.46      5.22 o
  -3  13   4       17.58       23.53      4.67 o
  -2  13   4        4.71        4.54      2.74 o
  -1  13   4       52.93       59.31      5.57 o
   0  13   4      290.09      287.90     12.03 o
   1  13   4      535.18      543.67     17.47 o
 -11   0   5        2.08       16.51      5.06 o
  -9   0   5      212.69      216.84     13.24 o
  -7   0   5     1170.91     1073.21     29.63 o
  -5   0   5     1229.20     1191.61     44.95 o
  -3   0   5      512.01      534.35     11.42 o
  -1   0   5      387.48      467.68      9.32 o
   1   0   5      600.46      590.19     11.03 o
   3   0   5     1804.74     1633.11     35.47 o
   5   0   5      366.35      330.66     13.88 o
   7   0   5       32.73       45.19     10.49 o
 -11   1   5       28.21       38.74      5.51 o
 -10   1   5       16.81       16.07      3.57 o
  -9   1   5      337.15      326.73     13.48 o
  -8   1   5     1003.55      952.34     23.72 o
  -7   1   5      441.25      410.39     13.52 o
  -6   1   5       49.21       53.59      4.72 o
  -5   1   5      188.59      185.39      4.71 o
  -4   1   5      150.97      148.79      4.11 o
  -3   1   5     1953.12     2207.42     25.86 o
  -2   1   5       10.20        8.67      1.06 o
  -1   1   5      412.09      477.49      7.25 o
   0   1   5        0.12        2.51      0.81 o
   1   1   5     1178.28     1129.72     13.07 o
   2   1   5     1016.66      870.17     15.25 o
   3   1   5      169.90      143.26      5.56 o
   4   1   5       27.70       32.62      3.51 o
   5   1   5       32.13       31.10      3.60 o
   6   1   5       10.56       15.71      2.74 o
   7   1   5        1.69        8.05      5.43 o
   8   1   5      177.96      196.06     13.18 o
 -11   2   5        4.10       17.84      4.10 o
 -10   2   5      357.48      353.11     14.36 o
  -9   2   5       31.01       39.00      5.63 o
  -8   2   5       66.07       74.05      7.99 o
  -7   2   5      254.76      237.90      9.96 o
  -6   2   5     1916.86     1804.61    133.97 o
  -5   2   5       87.93       94.33      3.94 o
  -4   2   5      948.04      937.40     14.37 o
  -3   2   5       60.63       54.46      2.09 o
  -2   2   5      451.52      493.19      9.05 o
  -1   2   5        7.06        3.87      0.96 o
   0   2   5     1449.48     1392.30     17.39 o
   1   2   5      379.06      405.97      6.19 o
   2   2   5        3.83        7.64      1.78 o
   3   2   5        8.80       18.43      3.02 o
   4   2   5     1603.03     1485.02     24.55 o
   5   2   5        8.34        8.48      2.23 o
   6   2   5        2.83        5.15      2.08 o
   7   2   5      108.29      120.73     11.24 o
   8   2   5       95.93      115.96     15.91 o
 -10   3   5      140.40      144.95     12.74 o
  -9   3   5      109.54      111.62      8.94 o
  -8   3   5     2071.34     1962.83     37.58 o
  -7   3   5      781.94      741.90     18.84 o
  -6   3   5      910.97      874.31     16.04 o
  -5   3   5      110.00      107.01      4.59 o
  -4   3   5      102.80       92.51      4.46 o
  -3   3   5        0.64        1.66      1.16 o
  -2   3   5      435.07      499.36      9.43 o
  -1   3   5     2126.65     2143.32     28.61 o
   0   3   5      234.85      219.10      4.79 o
   1   3   5      302.50      311.94      6.38 o
   2   3   5     2397.86     2304.91     32.56 o
   3   3   5      389.43      362.87      9.73 o
   4   3   5       33.13       37.16      3.97 o
   5   3   5      252.56      237.17      8.36 o
   6   3   5       43.95       47.07      5.03 o
   7   3   5       27.87       39.86      5.15 o
   8   3   5      122.33      125.80     10.37 o
 -10   4   5      225.62      203.80     12.94 o
  -9   4   5      766.97      743.08     41.97 o
  -8   4   5      103.00      113.21     16.43 o
  -7   4   5     1113.20      966.35     27.92 o
  -6   4   5     1384.77     1349.65     25.95 o
  -5   4   5      162.28      148.05      5.24 o
  -4   4   5     1650.15     1758.01     38.40 o
  -3   4   5      257.85      277.93      6.72 o
  -2   4   5      422.89      359.32      7.88 o
  -1   4   5      329.20      350.51      7.83 o
   0   4   5      751.66      747.06     10.48 o
   1   4   5     1656.15     1606.48     21.60 o
   2   4   5       56.27       64.91      3.45 o
   3   4   5     1120.45     1011.32     18.54 o
   4   4   5        1.75        1.92      1.71 o
   5   4   5      581.29      537.92     13.54 o
   6   4   5      271.96      293.79     11.69 o
   7   4   5      136.57      145.60      8.29 o
   8   4   5      121.96      152.49     11.58 o
 -10   5   5      754.01      768.08     27.04 o
  -9   5   5      568.18      551.73     21.54 o
  -8   5   5      231.85      214.88     12.11 o
  -7   5   5     1045.36      982.35     28.12 o
  -6   5   5        0.29        1.87      2.71 o
  -5   5   5       45.96       51.05      4.01 o
  -4   5   5      692.51      641.51     12.70 o
  -3   5   5      158.68      134.94      4.75 o
  -2   5   5      175.08      143.52      5.09 o
  -1   5   5       52.02       68.94      3.41 o
   0   5   5      712.31      700.68     11.18 o
   1   5   5     1706.23     1664.26     25.09 o
   2   5   5       60.52       61.00      3.83 o
   3   5   5      393.39      352.52     15.36 o
   4   5   5      600.03      608.02     16.45 o
   5   5   5       15.43       18.45      3.16 o
   6   5   5      229.44      230.43     11.09 o
   7   5   5       63.53       69.08      6.01 o
   8   5   5       94.61      104.69      9.74 o
 -10   6   5      216.24      224.73     14.70 o
  -9   6   5      185.52      176.52     14.59 o
  -8   6   5       22.24       37.78      5.86 o
  -7   6   5       61.97       60.29      6.51 o
  -6   6   5      877.15      867.87     25.32 o
  -5   6   5     1414.10     1348.54     26.58 o
  -4   6   5     1461.11     1464.24     23.35 o
  -3   6   5      202.55      190.25     17.97 o
  -2   6   5     1321.58     1298.33     20.45 o
  -1   6   5       78.39       63.29      4.12 o
   0   6   5     1419.34     1469.17     22.70 o
   1   6   5       14.76       21.16      3.89 o
   2   6   5        0.70        2.41      1.65 o
   3   6   5      526.89      494.31     12.40 o
   4   6   5     1619.93     1604.17     27.65 o
   5   6   5       33.51       43.03      4.38 o
   6   6   5      171.90      188.64      9.64 o
   7   6   5      594.22      622.95     19.42 o
  -9   7   5      781.90      789.60     47.82 o
  -8   7   5      639.11      628.23     28.65 o
  -7   7   5      155.62      154.11     13.30 o
  -6   7   5      305.81      311.02     11.20 o
  -5   7   5       71.69       66.05      4.94 o
  -4   7   5      193.78      185.12      6.75 o
  -3   7   5        0.48        1.55      1.25 o
  -2   7   5      133.92      128.96      5.13 o
  -1   7   5      247.12      189.99     12.85 o
   0   7   5       60.31       60.86      7.23 o
   1   7   5      229.65      209.71      8.35 o
   2   7   5     1076.49     1044.66     25.52 o
   3   7   5      332.45      341.90     10.26 o
   4   7   5        1.18        3.62      1.89 o
   5   7   5       75.81       92.31      5.67 o
   6   7   5      220.91      223.04     10.84 o
   7   7   5      105.02      107.80      7.98 o
  -9   8   5      105.73      153.16     11.25 o
  -8   8   5        1.96        8.05      5.72 o
  -7   8   5       12.34       22.43      3.76 o
  -6   8   5       31.46       30.74      4.37 o
  -5   8   5       76.31       90.02     13.78 o
  -4   8   5     1260.89     1241.11     22.12 o
  -3   8   5      708.84      621.74     26.57 o
  -2   8   5       91.01       88.50      4.44 o
  -1   8   5      120.74      126.65      5.35 o
   0   8   5       47.21       50.66      4.41 o
   1   8   5      794.97      771.42     18.83 o
   2   8   5      741.40      710.51     18.20 o
   3   8   5       88.78       87.92      6.06 o
   4   8   5       27.74       38.35      4.98 o
   5   8   5       74.91       98.94      6.82 o
   6   8   5      178.59      200.22     12.31 o
  -8   9   5      139.31      160.32     11.20 o
  -7   9   5      212.65      216.79     10.08 o
  -6   9   5       17.39       28.32      4.34 o
  -5   9   5     1112.30     1075.62     24.96 o
  -4   9   5       19.82       23.27      3.38 o
  -3   9   5      328.49      298.13     11.14 o
  -2   9   5      183.43      157.04      6.28 o
  -1   9   5      529.76      514.45     14.56 o
   0   9   5      381.77      359.05     11.96 o
   1   9   5      304.97      310.34     11.16 o
   2   9   5      304.25      297.72     11.52 o
   3   9   5      954.32      923.62     22.67 o
   4   9   5       64.82       94.12      7.33 o
   5   9   5      198.23      220.93     22.74 o
   6   9   5       50.50       62.40      7.10 o
  -7  10   5       52.60       63.47      5.71 o
  -6  10   5      234.39      208.53      9.95 o
  -5  10   5      229.72      217.43     10.10 o
  -4  10   5       69.16       74.59      5.79 o
  -3  10   5      655.30      672.76     14.96 o
  -2  10   5      363.38      357.13     10.25 o
  -1  10   5      426.21      429.56     13.59 o
   0  10   5       13.53       16.97      4.04 o
   1  10   5       16.92       16.22      3.38 o
   2  10   5       66.81       78.04      6.42 o
   3  10   5        3.81        3.98      2.37 o
   4  10   5      138.33      139.08      8.21 o
   5  10   5       19.07       32.85      6.89 o
  -6  11   5      241.49      237.77     11.13 o
  -5  11   5     1043.76     1058.14     28.16 o
  -4  11   5       45.48       67.89      6.81 o
  -3  11   5       96.04       89.24      5.09 o
  -2  11   5      817.59      773.50     19.89 o
  -1  11   5      527.22      530.33     15.91 o
   0  11   5      108.42      115.02      6.95 o
   1  11   5      508.77      502.88     21.95 o
   2  11   5      156.52      143.03      8.09 o
   3  11   5        0.71        3.53      2.38 o
   4  11   5       16.11       37.05      7.31 o
  -5  12   5       94.08      108.42      7.45 o
  -4  12   5      192.94      189.28      9.87 o
  -3  12   5      933.33      971.25     21.21 o
  -2  12   5        1.10        1.98      2.18 o
  -1  12   5      271.34      256.66     10.95 o
   0  12   5       25.30       34.88      4.71 o
   1  12   5      108.11      117.65      7.36 o
   2  12   5        0.04        3.20      2.26 o
  -2  13   5      248.75      246.16     11.15 o
  -1  13   5      334.89      330.79     13.14 o
   0  13   5      158.74      165.59     12.42 o
 -10   0   6       10.05       12.67      7.56 o
  -8   0   6     2861.70     2833.27     96.59 o
  -6   0   6      155.42      145.32      9.00 o
  -4   0   6        3.25        1.12      1.83 o
  -2   0   6     9032.74     9650.75    128.37 o
   0   0   6      973.58     1009.26     17.28 o
   2   0   6      297.81      252.09     10.39 o
   4   0   6      111.09       99.15     14.95 o
   6   0   6      303.10      265.01     21.60 o
   8   0   6      872.29      943.13     44.57 o
 -11   1   6      106.58      130.84      8.80 o
 -10   1   6      880.16      848.23     20.92 o
  -9   1   6       20.26       29.85      4.52 o
  -8   1   6      525.47      499.56     16.39 o
  -7   1   6      179.02      196.63      9.24 o
  -6   1   6       13.23       19.21      3.50 o
  -5   1   6      241.16      246.25      5.98 o
  -4   1   6      253.72      235.25      5.66 o
  -3   1   6      293.68      343.28      9.02 o
  -2   1   6     1406.68     1594.80     17.74 o
  -1   1   6     1357.12     1351.59     15.47 o
   0   1   6     3539.67     3666.39     36.79 o
   1   1   6      392.14      437.55      6.52 o
   2   1   6        9.21       15.52      2.32 o
   3   1   6      133.35      122.68      7.63 o
   4   1   6       57.26       63.98      4.10 o
   5   1   6      283.96      247.63      8.61 o
   6   1   6       90.25       83.92      5.20 o
   7   1   6        7.96       21.31      4.78 o
   8   1   6      313.25      297.11     16.36 o
 -11   2   6      260.76      267.25     12.90 o
 -10   2   6       17.53       23.93     11.32 o
  -9   2   6      204.81      199.51     12.60 o
  -8   2   6        1.13        2.76      4.01 o
  -7   2   6     1274.65     1239.89     26.40 o
  -6   2   6     1028.74      965.13     21.18 o
  -5   2   6      181.27      186.85      5.15 o
  -4   2   6     1106.04     1219.85     16.73 o
  -3   2   6     3477.19     3478.76     38.64 o
  -2   2   6       60.23       53.36      2.03 o
  -1   2   6      273.23      250.84      6.23 o
   0   2   6      113.03      121.17      3.14 o
   1   2   6      292.67      244.14      7.27 o
   2   2   6      713.21      743.06     14.36 o
   3   2   6       62.95       53.43      5.35 o
   4   2   6       41.31       49.06      3.66 o
   5   2   6       76.01       71.08      5.49 o
   6   2   6       58.67       62.57      4.54 o
   7   2   6      686.75      642.74     24.04 o
   8   2   6        0.16        6.44      9.27 o
 -10   3   6        3.80        3.77      3.61 o
  -9   3   6     1101.80     1023.59     56.39 o
  -8   3   6      537.61      531.02     20.29 o
  -7   3   6        6.73        9.21      3.76 o
  -6   3   6       95.32       94.90      5.39 o
  -5   3   6        9.61       14.05      4.72 o
  -4   3   6       86.33       72.58      3.81 o
  -3   3   6      689.55      722.15     15.71 o
  -2   3   6      196.40      198.08      5.61 o
  -1   3   6     6047.55     6440.95     77.26 o
   0   3   6      317.65      295.67      6.01 o
   1   3   6      392.31      344.04      7.01 o
   2   3   6      410.57      406.07     10.01 o
   3   3   6        7.40        8.59      2.06 o
   4   3   6       25.04       32.66      3.73 o
   5   3   6      431.12      423.42     16.20 o
   6   3   6      354.46      352.06     12.61 o
   7   3   6       55.87       68.89      6.62 o
 -10   4   6        2.38        9.36      8.20 o
  -9   4   6        8.42       16.21      4.76 o
  -8   4   6       74.76       71.64      7.21 o
  -7   4   6      167.55      157.82     10.09 o
  -6   4   6       17.25       24.98      3.55 o
  -5   4   6     1278.07     1197.34     27.53 o
  -4   4   6       84.24       73.72      3.84 o
  -3   4   6      932.16      945.44     17.74 o
  -2   4   6      472.61      439.10      9.47 o
  -1   4   6      687.54      662.58     12.40 o
   0   4   6      306.81      247.53      5.69 o
   1   4   6      723.51      751.42     12.12 o
   2   4   6       55.55       55.54      3.57 o
   3   4   6      188.29      178.14      6.84 o
   4   4   6        2.11        8.70      2.37 o
   5   4   6        1.35        2.57      2.07 o
   6   4   6      429.63      414.43     14.35 o
   7   4   6      169.27      182.66      9.51 o
 -10   5   6      278.37      315.70     16.57 o
  -9   5   6      158.87      170.13     15.85 o
  -8   5   6      343.39      334.96     15.75 o
  -7   5   6      743.61      703.30     23.06 o
  -6   5   6      371.63      365.07     13.40 o
  -5   5   6      106.13      102.94      5.82 o
  -4   5   6      482.52      464.05     10.64 o
  -3   5   6      399.18      384.84      8.96 o
  -2   5   6     1233.72     1185.69     19.04 o
  -1   5   6      154.47      159.32      5.49 o
   0   5   6      874.92      785.87     14.46 o
   1   5   6      612.66      644.99     19.35 o
   2   5   6       14.76       20.26      2.75 o
   3   5   6      632.40      666.39     14.84 o
   4   5   6      466.72      486.24     12.89 o
   5   5   6      160.98      144.68      6.93 o
   6   5   6       87.59       97.21      7.03 o
   7   5   6        1.09        7.15      3.11 o
 -10   6   6        6.15        8.85      4.40 o
  -9   6   6      309.48      294.00     45.12 o
  -8   6   6        2.66        7.10      3.93 o
  -7   6   6       48.15       64.44      6.45 o
  -6   6   6      316.51      284.15     10.40 o
  -5   6   6      266.16      234.75      9.13 o
  -4   6   6      413.94      390.42     10.05 o
  -3   6   6      228.28      223.50      7.21 o
  -2   6   6      849.24      831.79     15.25 o
  -1   6   6      100.59       97.71      4.45 o
   0   6   6      418.20      431.46     10.14 o
   1   6   6      657.09      642.47     16.14 o
   2   6   6      467.55      437.03     13.28 o
   3   6   6       25.20       43.51      7.20 o
   4   6   6       15.12       13.07      3.50 o
   5   6   6       20.05       43.82      4.48 o
   6   6   6      495.28      530.29     25.21 o
   7   6   6      273.17      296.82     12.86 o
  -9   7   6      251.27      249.17     14.25 o
  -8   7   6      369.63      384.28     17.52 o
  -7   7   6       15.25       21.34      8.95 o
  -6   7   6      205.71      200.93      8.99 o
  -5   7   6        1.02        3.77      2.14 o
  -4   7   6      418.01      387.91     10.45 o
  -3   7   6       98.32       96.07      4.59 o
  -2   7   6      346.33      312.99      8.62 o
  -1   7   6      776.77      740.45     14.66 o
   0   7   6      260.23      231.53      7.33 o
   1   7   6        8.90       10.12      2.74 o
   2   7   6      953.81      941.06     21.88 o
   3   7   6       76.51       65.91      5.33 o
   4   7   6        4.96        7.23      2.81 o
   5   7   6       68.52       85.60      6.30 o
   6   7   6       68.77       78.25     18.31 o
  -9   8   6        1.62       12.87      4.45 o
  -8   8   6      199.82      189.43     12.27 o
  -7   8   6      430.17      423.78     23.16 o
  -6   8   6      457.92      465.32     14.90 o
  -5   8   6      282.98      271.54     10.77 o
  -4   8   6      246.58      235.76      8.26 o
  -3   8   6      865.06      898.69     17.16 o
  -2   8   6      704.85      692.94     20.96 o
  -1   8   6       18.76       29.25      3.15 o
   0   8   6       44.38       42.14      4.41 o
   1   8   6      132.51      110.34      7.63 o
   2   8   6        3.69        7.90      2.63 o
   3   8   6        0.02        5.70      3.04 o
   4   8   6     1271.75     1245.52     28.37 o
   5   8   6      424.25      403.09     14.68 o
   6   8   6        0.07        8.05      4.12 o
  -8   9   6        2.60        2.31      3.99 o
  -7   9   6      605.08      642.25     19.00 o
  -6   9   6      323.61      302.74     12.12 o
  -5   9   6        0.08        1.25      2.65 o
  -4   9   6      630.06      585.30     14.36 o
  -3   9   6      357.21      337.08      9.81 o
  -2   9   6       61.19       52.41      3.82 o
  -1   9   6      245.75      242.12      9.01 o
   0   9   6      197.42      200.00     11.60 o
   1   9   6      444.13      431.01     13.93 o
   2   9   6       16.86       19.03      3.61 o
   3   9   6      408.78      384.51     13.87 o
   4   9   6        0.01        3.36      3.05 o
   5   9   6       12.96       19.21      4.83 o
  -7  10   6      118.76      129.15      7.94 o
  -6  10   6      247.93      266.13     11.63 o
  -5  10   6     1376.08     1512.42     32.68 o
  -4  10   6       39.97       39.75      4.62 o
  -3  10   6      154.45      168.37      6.97 o
  -2  10   6      480.48      490.74     12.64 o
  -1  10   6        2.35        4.65      2.17 o
   0  10   6       17.67       22.91      3.93 o
   1  10   6      469.40      490.81     15.45 o
   2  10   6       27.87       27.41      4.33 o
   3  10   6      744.08      706.33     20.22 o
   4  10   6        9.79       12.17      3.53 o
  -6  11   6       72.87       88.41      6.67 o
  -5  11   6       62.33       69.78      5.84 o
  -4  11   6       49.02       69.45      5.92 o
  -3  11   6      823.59      806.02     17.74 o
  -2  11   6       64.30       67.26      5.33 o
  -1  11   6       10.86       14.64      3.11 o
   0  11   6       21.05       32.23      4.52 o
   1  11   6       34.48       39.71      5.46 o
   2  11   6      407.69      394.90     14.40 o
   3  11   6      222.54      227.82     10.92 o
  -4  12   6      528.28      537.07     17.88 o
  -3  12   6       15.23       24.14      4.34 o
  -2  12   6        0.10        0.27      2.18 o
  -1  12   6       34.02       30.25      4.69 o
   0  12   6      391.15      381.26     20.46 o
   1  12   6       64.41       68.01      5.79 o
 -11   0   7      178.20      169.57     17.03 o
  -9   0   7       79.19       91.26      8.87 o
  -7   0   7      447.72      448.80     17.60 o
  -5   0   7     5397.94     5154.37     90.55 o
  -3   0   7       76.94       54.95      3.50 o
  -1   0   7       61.22       57.09      3.80 o
   1   0   7      435.38      431.49     13.84 o
   3   0   7      938.29      836.10     38.61 o
   5   0   7     1209.48     1099.19     30.53 o
   7   0   7        2.00        4.20      4.37 o
 -10   1   7       55.40       72.52      9.87 o
  -9   1   7       47.29       49.96      6.37 o
  -8   1   7       73.28       77.79      6.21 o
  -7   1   7     3969.17     3854.05     75.77 o
  -6   1   7      803.16      774.10     18.31 o
  -5   1   7      242.45      213.12      5.84 o
  -4   1   7     1778.08     1813.21     21.53 o
  -3   1   7      859.58      838.20     11.39 o
  -2   1   7      314.99      288.28      5.18 o
  -1   1   7       22.56       28.22      1.80 o
   0   1   7       18.43       18.95      1.84 o
   1   1   7        1.46        3.25      0.99 o
   2   1   7      596.84      605.89     12.88 o
   3   1   7      715.75      663.38     14.39 o
   4   1   7      182.31      176.32      7.06 o
   5   1   7      246.27      245.33      8.84 o
   6   1   7      362.44      334.14     13.95 o
   7   1   7      362.99      349.52     16.97 o
 -10   2   7      773.43      710.38     21.66 o
  -9   2   7      245.29      235.83     13.72 o
  -8   2   7      217.24      215.16     25.28 o
  -7   2   7      104.00      116.16      8.71 o
  -6   2   7     1631.52     1515.45     36.20 o
  -5   2   7      279.47      243.69      7.11 o
  -4   2   7     2218.48     2094.27     29.85 o
  -3   2   7       11.24        5.46      1.40 o
  -2   2   7      137.89      130.89      4.53 o
  -1   2   7       14.48       21.54      1.33 o
   0   2   7      109.52      100.69      2.96 o
   1   2   7       10.76       10.81      1.75 o
   2   2   7        0.20        3.42      1.44 o
   3   2   7       49.09       47.62      3.49 o
   4   2   7     2307.44     2201.84     34.42 o
   5   2   7      305.01      306.28     10.15 o
   6   2   7      120.02      130.05      7.14 o
   7   2   7       12.29       15.30      3.76 o
 -10   3   7        5.42        9.03      5.51 o
  -9   3   7     1091.80     1056.65     32.46 o
  -8   3   7        0.01        5.20      3.43 o
  -7   3   7      230.30      202.99     11.44 o
  -6   3   7     1707.72     1579.40     37.64 o
  -5   3   7      126.59      114.86      4.90 o
  -4   3   7     1851.04     1873.44     27.65 o
  -3   3   7     1718.27     1776.49     25.57 o
  -2   3   7     1827.65     1834.17     28.04 o
  -1   3   7        0.88        2.32      1.24 o
   0   3   7     1163.09     1171.77     18.93 o
   1   3   7       35.06       35.75      2.23 o
   2   3   7      822.08      811.82     17.77 o
   3   3   7      396.01      381.55     10.51 o
   4   3   7      201.51      208.26      7.92 o
   5   3   7       23.00       30.22      3.84 o
   6   3   7      267.32      277.24     10.33 o
   7   3   7       13.37       14.43      3.35 o
 -10   4   7       77.76       77.84      8.14 o
  -9   4   7       52.14       65.19     13.41 o
  -8   4   7        0.05        0.10      2.78 o
  -7   4   7       38.18       46.58      6.14 o
  -6   4   7     1766.77     1641.30     30.81 o
  -5   4   7     1657.18     1617.17     29.85 o
  -4   4   7      952.70      914.34     16.60 o
  -3   4   7       51.03       51.37      3.18 o
  -2   4   7      255.59      244.38      6.91 o
  -1   4   7      289.51      268.95      7.38 o
   0   4   7      218.93      203.17      6.36 o
   1   4   7      507.02      503.76     11.09 o
   2   4   7       57.93       56.45      4.50 o
   3   4   7      284.64      276.39      8.94 o
   4   4   7      601.78      620.77     15.01 o
   5   4   7      863.36      810.65     18.16 o
   6   4   7      424.63      441.64     15.16 o
   7   4   7       13.68       17.07      3.81 o
 -10   5   7      268.82      292.89     16.16 o
  -9   5   7       94.59       99.57      8.78 o
  -8   5   7      293.23      270.76     20.30 o
  -7   5   7      148.55      135.59     10.77 o
  -6   5   7     1463.89     1423.09     28.31 o
  -5   5   7       17.80       26.27      3.85 o
  -4   5   7       39.44       42.72      3.10 o
  -3   5   7      916.12      908.20     16.16 o
  -2   5   7      484.65      431.50     12.53 o
  -1   5   7     1013.36     1004.42     17.47 o
   0   5   7     1063.67     1055.15     18.28 o
   1   5   7      767.75      760.62     18.21 o
   2   5   7      378.66      368.14     12.20 o
   3   5   7      369.88      357.09     12.45 o
   4   5   7        0.78        7.41      2.59 o
   5   5   7       19.63       23.54      4.20 o
   6   5   7        1.00        3.68      2.80 o
  -9   6   7       69.21       74.16      8.11 o
  -8   6   7      968.75      983.46     30.61 o
  -7   6   7       31.30       39.80      5.69 o
  -6   6   7      151.34      161.32      7.95 o
  -5   6   7     1268.23     1262.41     26.21 o
  -4   6   7      105.93      111.49      4.88 o
  -3   6   7      615.97      579.62     12.38 o
  -2   6   7     1053.30     1024.77     18.14 o
  -1   6   7      133.96      139.84      5.54 o
   0   6   7       35.37       33.94      3.02 o
   1   6   7     1199.98     1168.95     24.74 o
   2   6   7     1319.56     1335.77     30.56 o
   3   6   7       35.43       39.48      4.64 o
   4   6   7      230.88      235.77     13.44 o
   5   6   7      408.15      436.25     15.51 o
   6   6   7       69.17       68.04      7.50 o
  -9   7   7      882.63      929.02     33.11 o
  -8   7   7       89.65       89.87      8.37 o
  -7   7   7       16.50       25.88      5.29 o
  -6   7   7      138.55      150.42      7.91 o
  -5   7   7      142.63      144.92      7.66 o
  -4   7   7        2.51        7.50      2.55 o
  -3   7   7        0.04        2.64      1.52 o
  -2   7   7       11.78       15.99      2.55 o
  -1   7   7     1458.81     1400.76     23.33 o
   0   7   7      128.71      124.13      5.46 o
   1   7   7      223.87      208.35      9.01 o
   2   7   7      182.86      200.44      9.18 o
   3   7   7      204.31      209.52     13.24 o
   4   7   7       87.79       85.55      6.40 o
   5   7   7        6.79       13.35      4.07 o
  -8   8   7        0.05        2.69      3.47 o
  -7   8   7      665.78      670.48     24.44 o
  -6   8   7       95.15      106.99      6.95 o
  -5   8   7      553.27      552.11     23.48 o
  -4   8   7      161.12      161.11      6.43 o
  -3   8   7      697.68      667.17     18.50 o
  -2   8   7     1191.30     1188.60     21.28 o
  -1   8   7      268.40      264.44      8.48 o
   0   8   7       71.29       67.74      5.17 o
   1   8   7      475.46      437.87     14.66 o
   2   8   7      467.57      449.28     14.69 o
   3   8   7      256.54      233.76     10.60 o
   4   8   7        9.42        6.68      4.23 o
   5   8   7       82.16      103.48      7.20 o
  -8   9   7      376.03      432.75     20.02 o
  -7   9   7      112.60      112.96      9.45 o
  -6   9   7       11.21       18.24      3.76 o
  -5   9   7       67.20       78.59      5.97 o
  -4   9   7      139.53      153.09      7.51 o
  -3   9   7      314.44      314.12      9.62 o
  -2   9   7       67.78       67.86      5.74 o
  -1   9   7      329.57      282.31     11.55 o
   0   9   7     1040.51     1038.34     24.22 o
   1   9   7      360.84      352.34     12.83 o
   2   9   7        0.08        2.27      2.37 o
   3   9   7     1070.25     1071.05     26.37 o
   4   9   7       41.08       46.34      8.38 o
  -7  10   7       77.47       74.33     13.61 o
  -6  10   7       38.53       47.32      4.97 o
  -5  10   7       74.92       89.82      9.04 o
  -4  10   7       13.84       16.19      4.24 o
  -3  10   7       83.73       86.25      6.15 o
  -2  10   7      769.90      755.29     17.44 o
  -1  10   7       17.44       18.99      5.71 o
   0  10   7       22.43       16.87      5.44 o
   1  10   7      182.54      183.98      9.24 o
   2  10   7       33.03       47.54      5.80 o
   3  10   7        2.15        4.11      2.44 o
  -5  11   7       98.59      122.88      7.88 o
  -4  11   7      323.24      289.61     12.67 o
  -3  11   7      100.07       90.56      5.32 o
  -2  11   7       22.69       23.62      3.97 o
  -1  11   7     1010.94     1000.05     24.63 o
   0  11   7      861.46      872.40     33.35 o
   1  11   7      450.12      486.87     16.46 o
   2  11   7       52.48       54.26      6.07 o
  -3  12   7      171.87      194.06      9.70 o
  -2  12   7       60.26       66.28      6.04 o
  -1  12   7       56.83       79.27      7.76 o
   0  12   7       73.69       84.07      6.62 o
 -10   0   8      643.31      621.06     34.42 o
  -8   0   8      904.33      841.57     38.46 o
  -6   0   8      508.61      473.49     25.15 o
  -4   0   8      798.34      864.07     17.97 o
  -2   0   8       19.22       33.76      2.54 o
   0   0   8     1173.02     1141.90     42.96 o
   2   0   8     3843.74     3765.50     71.85 o
   4   0   8      470.87      379.52     15.76 o
   6   0   8       11.24       12.79      4.24 o
 -10   1   8       86.59      105.86     10.86 o
  -9   1   8      117.58      127.61     10.06 o
  -8   1   8      104.06       95.13      7.16 o
  -7   1   8      583.83      556.46     34.45 o
  -6   1   8      117.43      113.63      6.85 o
  -5   1   8      151.15      143.73      5.23 o
  -4   1   8      195.39      231.35      6.48 o
  -3   1   8       25.04       40.02      2.41 o
  -2   1   8      207.32      205.28      5.35 o
  -1   1   8      655.93      610.91      9.02 o
   0   1   8     1878.87     1810.51     23.05 o
   1   1   8     1301.18     1268.70     20.97 o
   2   1   8        0.07        1.02      1.40 o
   3   1   8      378.60      340.67      9.95 o
   4   1   8      401.43      418.98     11.80 o
   5   1   8       43.28       39.42      4.33 o
   6   1   8       15.56       27.13      3.98 o
 -10   2   8      127.25      126.43      8.52 o
  -9   2   8      186.32      197.90     10.45 o
  -8   2   8      618.67      601.22     28.69 o
  -7   2   8     1638.63     1566.77     38.86 o
  -6   2   8       77.71       85.95      7.19 o
  -5   2   8      513.53      501.75     11.41 o
  -4   2   8      290.78      282.98      8.05 o
  -3   2   8      185.10      197.14      6.02 o
  -2   2   8       23.62       15.34      1.91 o
  -1   2   8     2361.29     2255.42     32.17 o
   0   2   8      835.77      829.65     14.95 o
   1   2   8      292.02      275.53      7.86 o
   2   2   8      139.72      127.73      6.44 o
   3   2   8     2324.52     2152.58     33.43 o
   4   2   8        1.07        5.91      1.95 o
   5   2   8        7.34       12.07      2.66 o
   6   2   8      259.51      269.60     10.13 o
 -10   3   8       32.97       53.02      7.16 o
  -9   3   8     1058.09     1036.26     32.12 o
  -8   3   8      158.00      162.82     11.75 o
  -7   3   8        3.97        0.85      3.08 o
  -6   3   8        8.09       12.22      2.88 o
  -5   3   8     1019.38     1022.23     21.70 o
  -4   3   8      687.51      678.20     11.87 o
  -3   3   8      111.64      105.79      5.00 o
  -2   3   8      537.57      502.01     10.74 o
  -1   3   8      625.50      595.13     12.06 o
   0   3   8     1606.95     1632.17     24.99 o
   1   3   8     4284.66     4305.32     66.65 o
   2   3   8       30.77       42.83      4.29 o
   3   3   8        0.04        4.68      2.78 o
   4   3   8      147.41      153.89      6.88 o
   5   3   8       98.87       97.51      5.69 o
   6   3   8      239.32      232.88      9.36 o
 -10   4   8        5.33        7.84      7.50 o
  -9   4   8      231.83      228.60     13.71 o
  -8   4   8      226.11      219.65     12.96 o
  -7   4   8       40.60       51.83     10.69 o
  -6   4   8     1656.60     1603.16     38.65 o
  -5   4   8     1533.67     1440.84     51.48 o
  -4   4   8       27.78       33.37      2.83 o
  -3   4   8      910.32      855.68     15.64 o
  -2   4   8      231.04      224.03      6.85 o
  -1   4   8      254.23      236.07      7.14 o
   0   4   8     1230.92     1257.95     20.95 o
   1   4   8      861.78      812.12     15.66 o
   2   4   8     1666.72     1635.05     32.34 o
   3   4   8      164.80      170.18      8.55 o
   4   4   8        8.51       11.41      3.03 o
   5   4   8      777.46      813.55     21.71 o
   6   4   8        0.08       11.53      4.22 o
  -9   5   8       46.14       68.67      7.37 o
  -8   5   8      484.83      461.79     19.26 o
  -7   5   8       43.27       46.31      5.96 o
  -6   5   8      311.02      297.13     10.89 o
  -5   5   8      558.86      544.54     15.11 o
  -4   5   8      559.79      554.89     12.25 o
  -3   5   8     1223.64     1138.45     41.82 o
  -2   5   8       45.41       42.50      3.11 o
  -1   5   8     1213.11     1136.09     19.75 o
   0   5   8     1752.07     1696.78     26.73 o
   1   5   8        3.93        9.17      2.64 o
   2   5   8      848.32      833.64     31.32 o
   3   5   8      864.83      830.98     21.27 o
   4   5   8      182.38      175.95      9.14 o
   5   5   8       77.14       83.65      9.65 o
   6   5   8       39.00       48.54      7.46 o
  -9   6   8      150.06      159.80     11.58 o
  -8   6   8      362.46      376.00     17.49 o
  -7   6   8       40.47       53.24     12.85 o
  -6   6   8      875.50      899.14     30.21 o
  -5   6   8       12.01       14.70      4.93 o
  -4   6   8      454.04      435.62     15.65 o
  -3   6   8     1751.31     1705.83     26.67 o
  -2   6   8      526.64      507.33     11.82 o
  -1   6   8     1105.51     1040.32     18.91 o
   0   6   8        0.57        3.11      2.79 o
   1   6   8      206.73      193.40      8.77 o
   2   6   8      343.21      335.43     12.28 o
   3   6   8      179.06      193.88      9.39 o
   4   6   8      306.03      315.26     12.74 o
   5   6   8      575.68      551.60     25.93 o
  -8   7   8        8.78        8.33      4.90 o
  -7   7   8        5.01       11.01      5.98 o
  -6   7   8      300.78      327.02     12.26 o
  -5   7   8      273.11      292.72     11.34 o
  -4   7   8       13.02       17.28      3.20 o
  -3   7   8       41.74       40.38      3.46 o
  -2   7   8      811.55      748.25     15.52 o
  -1   7   8      208.63      197.63      7.91 o
   0   7   8      167.01      154.16      6.33 o
   1   7   8      563.02      547.08     16.14 o
   2   7   8      154.36      156.56      8.87 o
   3   7   8      316.99      278.95     11.67 o
   4   7   8      273.84      268.04     18.35 o
   5   7   8       29.42       38.96      5.36 o
  -8   8   8        3.54        8.70      3.89 o
  -7   8   8      130.06      146.48     10.73 o
  -6   8   8       31.34       31.24      4.63 o
  -5   8   8       89.17       93.49      6.52 o
  -4   8   8     1177.98     1148.63     21.15 o
  -3   8   8        5.90        6.15      1.92 o
  -2   8   8       12.87       21.97      3.02 o
  -1   8   8        0.36        3.27      1.72 o
   0   8   8      165.03      148.80      7.86 o
   1   8   8      317.38      307.99     11.88 o
   2   8   8      381.82      353.69     15.38 o
   3   8   8       80.00       94.31      6.75 o
   4   8   8      205.07      219.34     10.82 o
  -7   9   8        4.95       10.73      4.05 o
  -6   9   8      110.19      132.93     12.66 o
  -5   9   8       25.79       44.84      5.08 o
  -4   9   8      300.87      308.92     11.21 o
  -3   9   8      289.83      297.95      9.54 o
  -2   9   8      319.83      301.84      9.66 o
  -1   9   8      335.08      311.11      9.90 o
   0   9   8      218.27      223.97     10.08 o
   1   9   8        0.12        4.30      2.46 o
   2   9   8       57.65       63.94      5.54 o
   3   9   8      141.30      169.79      9.39 o
  -6  10   8      112.00      125.52      8.07 o
  -5  10   8      194.93      225.92     10.96 o
  -4  10   8       42.81       51.65      4.52 o
  -3  10   8      153.64      155.89      7.01 o
  -2  10   8        1.09        3.58      1.88 o
  -1  10   8      236.83      243.32     10.72 o
   0  10   8       89.76      101.41      6.82 o
   1  10   8        0.02        2.26      2.39 o
   2  10   8      107.38      113.83      7.63 o
  -4  11   8      123.06      133.28      6.93 o
  -3  11   8      100.84      108.46      6.01 o
  -2  11   8      998.35      965.81     36.98 o
  -1  11   8      175.49      182.50      9.49 o
   0  11   8      130.04      129.94      8.16 o
  -9   0   9     2050.18     1907.93     68.58 o
  -7   0   9        1.71        6.16      4.97 o
  -5   0   9       93.74       81.27      6.77 o
  -3   0   9      709.02      596.09     37.98 o
  -1   0   9       12.61       17.56      5.78 o
   1   0   9     1404.78     1385.45     45.06 o
   3   0   9      411.48      380.41     15.46 o
   5   0   9      307.12      362.54     16.51 o
 -10   1   9       36.14       62.84     12.95 o
  -9   1   9        1.89        9.03      6.38 o
  -8   1   9       43.11       62.55      7.76 o
  -7   1   9      310.56      339.31     16.05 o
  -6   1   9       60.80       59.63      6.59 o
  -5   1   9       88.04       75.86      4.51 o
  -4   1   9        9.16       15.33      2.63 o
  -3   1   9      678.32      658.25     11.50 o
  -2   1   9     1264.46     1205.71     17.40 o
  -1   1   9     1610.65     1532.84     23.43 o
   0   1   9        0.06        1.65      1.76 o
   1   1   9      206.24      210.14     11.96 o
   2   1   9       17.43       17.94      2.82 o
   3   1   9        2.02        2.29      1.86 o
   4   1   9      161.81      153.81      9.10 o
   5   1   9       61.89       69.17      4.90 o
   6   1   9        3.32        7.12      3.73 o
 -10   2   9      365.02      343.29     17.81 o
  -9   2   9       42.73       45.62      7.46 o
  -8   2   9      573.45      560.03     21.80 o
  -7   2   9      184.94      167.26     10.99 o
  -6   2   9       95.41       92.56      6.32 o
  -5   2   9       24.31       24.03      3.23 o
  -4   2   9     1121.03     1041.97     16.96 o
  -3   2   9       82.38       69.67      3.47 o
  -2   2   9        5.06        6.23      3.41 o
  -1   2   9      159.44      160.04      9.52 o
   0   2   9       49.92       48.31      3.98 o
   1   2   9       33.76       32.98      5.04 o
   2   2   9      489.10      472.71     14.48 o
   3   2   9      211.98      211.34      9.65 o
   4   2   9       53.71       54.26      5.23 o
   5   2   9      219.48      194.12     10.49 o
 -10   3   9      287.81      300.19     16.54 o
  -9   3   9       90.64       76.70      8.46 o
  -8   3   9      364.23      369.97     17.22 o
  -7   3   9       32.77       34.56      7.79 o
  -6   3   9       15.44       15.46      4.16 o
  -5   3   9      498.41      448.13     14.34 o
  -4   3   9        0.00        4.36      1.50 o
  -3   3   9       85.13       82.56      4.04 o
  -2   3   9     1255.68     1218.32     18.10 o
  -1   3   9       96.34       94.18      4.43 o
   0   3   9     1382.24     1314.77     26.59 o
   1   3   9      804.53      741.51     18.82 o
   2   3   9        0.01        5.23      2.22 o
   3   3   9       17.99       29.26      4.42 o
   4   3   9        7.07       10.27      4.85 o
   5   3   9      218.52      227.57     10.83 o
  -9   4   9      560.00      637.37     24.49 o
  -8   4   9      173.83      168.77     11.97 o
  -7   4   9       52.87       48.93      6.57 o
  -6   4   9        8.30        9.40      3.61 o
  -5   4   9      352.24      360.79     11.88 o
  -4   4   9      516.36      429.41     10.31 o
  -3   4   9      434.34      431.85     10.41 o
  -2   4   9       83.74       77.28      5.32 o
  -1   4   9      531.99      524.93     11.90 o
   0   4   9      252.09      229.32     10.10 o
   1   4   9       39.55       51.05      6.26 o
   2   4   9      128.39      133.19      9.57 o
   3   4   9       56.31       68.47      5.59 o
   4   4   9      226.27      248.80     11.20 o
   5   4   9      184.94      198.36      8.99 o
  -9   5   9       31.87       41.76      7.72 o
  -8   5   9      141.71      137.34     11.54 o
  -7   5   9       33.39       40.70      6.67 o
  -6   5   9      177.06      179.77     10.76 o
  -5   5   9      314.64      302.51     11.08 o
  -4   5   9      148.78      124.21      5.26 o
  -3   5   9      586.38      635.89     13.55 o
  -2   5   9       25.48       28.03      3.35 o
  -1   5   9      116.65      108.40      6.49 o
   0   5   9       16.91       22.57      2.93 o
   1   5   9      161.78      149.07      7.82 o
   2   5   9      914.61      878.64     26.22 o
   3   5   9        0.97        2.62      2.34 o
   4   5   9       37.49       48.93      6.16 o
   5   5   9        0.33        6.33      3.97 o
  -9   6   9      164.99      190.66     12.84 o
  -8   6   9       34.39       63.21      9.00 o
  -7   6   9       52.03       80.36      8.69 o
  -6   6   9      293.52      283.32     11.18 o
  -5   6   9      371.17      368.07     12.74 o
  -4   6   9      815.48      804.63     16.15 o
  -3   6   9      597.16      559.00     12.81 o
  -2   6   9      145.35      137.29      5.88 o
  -1   6   9        3.12        6.07      2.08 o
   0   6   9      618.02      595.32     13.64 o
   1   6   9      280.82      272.36     10.95 o
   2   6   9      184.11      192.28      9.38 o
   3   6   9       77.33       90.87      7.42 o
   4   6   9      155.57      172.74     16.84 o
  -8   7   9      238.21      266.10     14.92 o
  -7   7   9        5.66        7.25      3.12 o
  -6   7   9       52.79       60.28      7.95 o
  -5   7   9        0.97        7.15      3.10 o
  -4   7   9      153.04      151.05      7.97 o
  -3   7   9      201.61      181.96      7.03 o
  -2   7   9      870.34      883.12     22.03 o
  -1   7   9        3.08        2.95      2.64 o
   0   7   9       36.32       37.14      3.41 o
   1   7   9      163.93      173.37      8.73 o
   2   7   9       41.25       40.99      7.99 o
   3   7   9       90.18       96.60      7.00 o
   4   7   9       21.80       54.63      8.65 o
  -7   8   9      417.37      420.17     21.64 o
  -6   8   9      181.31      202.34     10.01 o
  -5   8   9      105.04      103.78      8.51 o
  -4   8   9      351.80      348.31     18.23 o
  -3   8   9      111.41      103.92      5.57 o
  -2   8   9        1.00        6.10      1.95 o
  -1   8   9      300.59      287.23      9.36 o
   0   8   9      141.51      154.43      8.31 o
   1   8   9      114.92      103.78      6.87 o
   2   8   9      352.45      337.81     13.38 o
   3   8   9      506.70      518.62     17.56 o
  -6   9   9       85.35      102.66      7.26 o
  -5   9   9      261.10      255.91     11.53 o
  -4   9   9      462.66      466.26     14.54 o
  -3   9   9      841.18      834.21     18.07 o
  -2   9   9      333.57      312.70     10.11 o
  -1   9   9        3.16        6.87      2.22 o
   0   9   9      236.25      255.27     11.11 o
   1   9   9       67.86       67.05      5.99 o
   2   9   9      283.49      295.09     12.65 o
  -5  10   9       80.26       91.21      7.15 o
  -4  10   9       22.11       28.82      3.76 o
  -3  10   9       22.94       25.22      3.49 o
  -2  10   9      111.86      106.28      6.32 o
  -1  10   9      110.96      123.87      7.67 o
   0  10   9       37.66       44.51      5.17 o
  -8   0  10      612.78      633.69     33.70 o
  -6   0  10     3182.62     3127.11     91.91 o
  -4   0  10      159.71      165.98     11.44 o
  -2   0  10     1116.05     1202.44     29.35 o
   0   0  10     2276.22     2174.14     71.68 o
   2   0  10       79.06       92.56     11.82 o
   4   0  10     1594.79     1449.22     38.19 o
  -9   1  10       59.58       73.63      8.95 o
  -8   1  10      449.20      448.97     32.40 o
  -7   1  10       25.12       28.02      8.58 o
  -6   1  10       51.85       65.14      9.79 o
  -5   1  10      196.45      219.14     16.17 o
  -4   1  10      703.39      710.89     15.23 o
  -3   1  10        4.35        8.93      3.50 o
  -2   1  10      196.60      233.63     50.23 o
  -1   1  10      378.81      354.81     15.64 o
   0   1  10      162.11      132.93      9.71 o
   1   1  10       65.47       78.88      7.94 o
   2   1  10     1436.46     1412.44     34.77 o
   3   1  10       10.05       12.22      3.23 o
   4   1  10        8.71       16.48      4.66 o
   5   1  10      242.32      274.40     12.23 o
  -9   2  10       10.59       20.74      5.45 o
  -8   2  10       69.53       63.22      7.30 o
  -7   2  10      785.74      780.68     38.56 o
  -6   2  10      168.52      156.50     10.27 o
  -5   2  10      318.21      326.23      9.81 o
  -4   2  10      185.40      162.31      8.94 o
  -3   2  10      924.99      948.86     15.96 o
  -2   2  10      646.53      606.18     12.74 o
  -1   2  10       52.92       59.60      7.36 o
   0   2  10        5.44        8.87      2.37 o
   1   2  10      141.76      135.51      9.51 o
   2   2  10       21.33       29.59      4.21 o
   3   2  10     1946.79     1865.72     37.41 o
   4   2  10       38.13       64.56      5.51 o
  -9   3  10       55.50       51.79      8.28 o
  -8   3  10       85.46       90.29     11.49 o
  -7   3  10       15.44       21.12      6.45 o
  -6   3  10        0.14        4.85      3.61 o
  -5   3  10     1032.36     1024.89     22.69 o
  -4   3  10        0.38        1.21      1.19 o
  -3   3  10     1438.92     1447.66     21.19 o
  -2   3  10        2.01        8.05      2.35 o
  -1   3  10      294.61      293.61     12.48 o
   0   3  10       31.86       33.33      4.54 o
   1   3  10      464.02      470.34     14.73 o
   2   3  10       79.54       66.31      5.36 o
   3   3  10      185.34      178.06      9.22 o
   4   3  10      181.39      191.68      9.93 o
  -9   4  10        7.78       24.67      7.00 o
  -8   4  10        4.46       -1.43      3.63 o
  -7   4  10       30.32       47.43      7.25 o
  -6   4  10       98.85      109.19      6.64 o
  -5   4  10        0.28        5.22      3.00 o
  -4   4  10       88.95       86.97      4.56 o
  -3   4  10       43.26       43.71      3.32 o
  -2   4  10      168.98      164.77      6.25 o
  -1   4  10      356.62      349.21      9.65 o
   0   4  10        3.05        6.36      2.30 o
   1   4  10      260.64      271.69     14.21 o
   2   4  10      438.62      418.70     14.63 o
   3   4  10      485.18      550.52     17.49 o
   4   4  10      294.62      288.02     12.55 o
  -8   5  10      123.48      128.71     10.00 o
  -7   5  10      496.45      497.59     32.75 o
  -6   5  10      104.06      115.07      6.92 o
  -5   5  10        0.06        2.76      2.16 o
  -4   5  10      678.53      669.65     14.37 o
  -3   5  10        0.02        1.88      1.52 o
  -2   5  10       25.26       28.88      2.88 o
  -1   5  10      196.49      199.01      7.20 o
   0   5  10       55.79       59.60      4.93 o
   1   5  10        1.26        4.21      2.12 o
   2   5  10      582.02      576.05     27.24 o
   3   5  10       73.64       69.39      5.14 o
   4   5  10      408.15      407.37     15.65 o
  -8   6  10      122.19      127.11     10.29 o
  -7   6  10      167.11      166.77     19.96 o
  -6   6  10       79.95       91.00      6.42 o
  -5   6  10      294.67      316.90     11.98 o
  -4   6  10      202.00      209.57      7.51 o
  -3   6  10       10.92       11.28      2.27 o
  -2   6  10       98.01      100.36      5.17 o
  -1   6  10       25.51       31.08      3.52 o
   0   6  10      233.43      233.10     10.12 o
   1   6  10      179.30      199.16      9.56 o
   2   6  10      134.03      164.08      8.99 o
   3   6  10       37.69       46.77      5.39 o
  -7   7  10       23.74       23.52      5.40 o
  -6   7  10       11.27       25.78      5.92 o
  -5   7  10       87.78       88.13      6.39 o
  -4   7  10       74.69       80.81      4.68 o
  -3   7  10      352.71      358.49     10.47 o
  -2   7  10      380.79      374.26     13.27 o
  -1   7  10        4.57        7.85      2.09 o
   0   7  10      202.00      222.60     10.11 o
   1   7  10      409.07      434.97     21.07 o
   2   7  10       47.74       58.26      5.61 o
  -6   8  10      150.84      150.05      8.74 o
  -5   8  10      261.95      249.97     11.24 o
  -4   8  10        9.80       20.55      3.45 o
  -3   8  10      344.94      316.35     10.07 o
  -2   8  10      296.72      300.37      9.79 o
  -1   8  10      111.30      117.33      6.00 o
   0   8  10      180.69      203.95     11.39 o
   1   8  10        0.92        4.23      2.37 o
   2   8  10       55.89       79.44      9.03 o
  -5   9  10        1.87        2.46      2.78 o
  -4   9  10      419.62      431.45     14.17 o
  -3   9  10      268.66      263.62     12.14 o
  -2   9  10        0.80        1.88      1.99 o
  -1   9  10      893.22      932.85     20.00 o
   0   9  10       59.87       74.26     10.70 o
  -9   0  11     1444.62     1508.68     60.79 o
  -7   0  11     1241.94     1241.13     50.02 o
  -5   0  11      432.66      452.47     17.24 o
  -3   0  11      415.91      340.49     13.87 o
  -1   0  11      281.08      431.78     26.16 o
   1   0  11      526.02      463.10     28.16 o
   3   0  11       12.73       15.84      7.29 o
  -9   1  11      135.27      149.49     30.73 o
  -8   1  11       33.36       48.68     11.44 o
  -7   1  11      580.78      594.56     22.26 o
  -6   1  11      476.07      450.85     18.09 o
  -5   1  11       10.30       22.82      4.21 o
  -4   1  11      165.28      159.18      9.43 o
  -3   1  11       11.08        9.02      3.29 o
  -2   1  11      811.74      818.94     27.06 o
  -1   1  11     1123.94     1119.04     32.82 o
   0   1  11       88.41       95.78     12.18 o
   1   1  11       48.65       49.49     10.92 o
   2   1  11      282.87      303.88     16.41 o
   3   1  11       17.76       29.64      5.92 o
  -9   2  11      241.52      239.76     14.68 o
  -8   2  11     1397.99     1412.34     39.43 o
  -7   2  11       14.62       14.54      4.55 o
  -6   2  11        9.55       15.55      5.11 o
  -5   2  11      197.39      174.32      8.40 o
  -4   2  11      343.27      331.87     10.06 o
  -3   2  11      187.45      170.24      7.99 o
  -2   2  11      336.41      348.68     29.31 o
  -1   2  11      115.94      123.32     13.42 o
   0   2  11      967.11      944.66     30.31 o
   1   2  11       54.77       61.55      7.03 o
   2   2  11      361.39      380.41     14.96 o
   3   2  11       60.83       66.53      5.63 o
  -8   3  11       44.76       56.72      7.40 o
  -7   3  11      532.99      529.70     20.98 o
  -6   3  11     1628.66     1593.51     40.01 o
  -5   3  11        1.11        6.77      2.62 o
  -4   3  11       10.01        6.17      2.16 o
  -3   3  11      147.21      147.82      7.65 o
  -2   3  11      406.76      431.71     18.35 o
  -1   3  11      846.18      852.95     20.53 o
   0   3  11      613.12      578.74     16.54 o
   1   3  11       14.99       21.14      3.59 o
   2   3  11       53.31       56.32      5.31 o
   3   3  11      230.55      213.95     10.46 o
  -8   4  11      197.07      211.15     17.72 o
  -7   4  11      354.82      327.33     21.19 o
  -6   4  11        2.35       11.32      4.94 o
  -5   4  11      596.17      583.28     20.16 o
  -4   4  11        0.63        1.93      2.15 o
  -3   4  11       53.84       59.43      6.48 o
  -2   4  11      133.56      140.74      6.02 o
  -1   4  11       35.57       48.86      4.47 o
   0   4  11      560.83      545.33     16.37 o
   1   4  11     1088.71     1045.24     25.27 o
   2   4  11      270.32      295.64     21.88 o
   3   4  11       28.84       31.28      4.85 o
  -8   5  11      162.08      164.93     15.41 o
  -7   5  11      344.77      328.14     21.64 o
  -6   5  11       90.40       85.78      6.07 o
  -5   5  11      609.76      553.26     16.42 o
  -4   5  11     1434.69     1362.06     26.64 o
  -3   5  11        9.00        7.55      2.08 o
  -2   5  11        1.68        1.74      2.29 o
  -1   5  11      898.22      902.55     22.34 o
   0   5  11      150.48      134.04      7.67 o
   1   5  11       41.09       44.28      4.97 o
   2   5  11      156.37      150.27      8.68 o
  -7   6  11      406.53      407.71     18.48 o
  -6   6  11      103.09      122.56      7.61 o
  -5   6  11       15.86       13.44      3.39 o
  -4   6  11       12.47       24.72      3.96 o
  -3   6  11        4.64        4.10      1.81 o
  -2   6  11      887.21      902.90     18.62 o
  -1   6  11      145.95      158.91      8.26 o
   0   6  11       52.16       53.91      5.28 o
   1   6  11      293.14      283.82     12.15 o
   2   6  11       23.89       29.01      6.10 o
  -6   7  11      202.69      203.75     10.20 o
  -5   7  11      448.20      486.07     16.15 o
  -4   7  11        3.48       10.37      2.51 o
  -3   7  11      548.63      495.56     15.62 o
  -2   7  11       10.68       14.62      3.67 o
  -1   7  11       63.11       69.10      5.37 o
   0   7  11      212.45      214.94     10.17 o
   1   7  11      222.24      251.01     12.00 o
  -5   8  11      677.76      645.90     19.65 o
  -4   8  11        7.67       17.68      4.68 o
  -3   8  11      500.59      489.45     16.50 o
  -2   8  11       39.93       41.24      4.41 o
  -1   8  11       22.25       30.95      4.76 o
   0   8  11       93.90      106.56      7.13 o
  -8   0  12      103.32      128.46     14.67 o
  -6   0  12      228.12      245.93     18.42 o
  -4   0  12      236.15      272.70     13.06 o
  -2   0  12     1089.43     1110.67     47.17 o
   0   0  12      817.09      704.11     36.81 o
   2   0  12      231.32      252.02     21.97 o
  -8   1  12      327.59      343.43     23.48 o
  -7   1  12      166.27      176.81     19.07 o
  -6   1  12       91.65      100.22     13.14 o
  -5   1  12       25.18       38.40      6.08 o
  -4   1  12      172.83      201.76      9.24 o
  -3   1  12      119.88      137.17     10.11 o
  -2   1  12      772.40      792.55     27.11 o
  -1   1  12      221.76      217.70     13.33 o
   0   1  12       60.29       71.78     11.47 o
   1   1  12      130.85      123.08     10.23 o
   2   1  12       84.62       82.91     13.41 o
  -8   2  12      505.49      551.53     22.41 o
  -7   2  12        7.42        9.49      4.15 o
  -6   2  12        0.71        4.43      5.96 o
  -5   2  12      318.47      331.76     12.11 o
  -4   2  12       92.74       96.99      6.30 o
  -3   2  12      120.98      140.94     10.15 o
  -2   2  12       66.79       62.61      6.98 o
  -1   2  12      951.82      972.90     31.43 o
   0   2  12      103.76      106.39      9.25 o
   1   2  12        0.07       -0.45      3.01 o
   2   2  12      190.56      203.11     13.80 o
  -8   3  12       50.02       62.50      9.29 o
  -7   3  12        7.74       12.47      4.74 o
  -6   3  12      213.58      227.16     12.56 o
  -5   3  12       81.28       88.06      6.10 o
  -4   3  12       64.62       70.96      5.47 o
  -3   3  12     1335.65     1408.65     38.74 o
  -2   3  12      676.83      677.99     32.94 o
  -1   3  12       13.21       22.00      5.41 o
   0   3  12      144.75      141.60     20.00 o
   1   3  12      390.00      393.85     19.48 o
   2   3  12       20.29       27.87      6.36 o
  -7   4  12       52.22       52.71      7.11 o
  -6   4  12        5.51       10.31      5.84 o
  -5   4  12       48.89       47.48      6.14 o
  -4   4  12      103.59      112.74      6.91 o
  -3   4  12        3.22        8.71      2.64 o
  -2   4  12      114.65      130.93     10.32 o
  -1   4  12      132.96      151.01     11.31 o
   0   4  12      203.03      189.71     15.96 o
   1   4  12      285.90      290.45     16.69 o
  -7   5  12      129.32      126.07     13.07 o
  -6   5  12       12.65       22.14      6.66 o
  -5   5  12      668.78      724.21     27.27 o
  -4   5  12     1387.38     1425.07     30.66 o
  -3   5  12      414.56      436.68     11.88 o
  -2   5  12      292.88      343.52     12.61 o
  -1   5  12        3.75        3.65      2.58 o
   0   5  12      101.21      120.56      7.50 o
   1   5  12      276.84      276.86     12.02 o
  -6   6  12      133.21      152.20     14.31 o
  -5   6  12       71.04       85.89      7.80 o
  -4   6  12       78.08       82.57      5.50 o
  -3   6  12      248.79      248.36      9.35 o
  -2   6  12      253.87      276.55     11.21 o
  -1   6  12      391.31      416.03     14.61 o
   0   6  12      259.14      272.46     11.85 o
  -4   7  12      195.34      224.59      9.63 o
  -3   7  12      307.04      356.65     11.02 o
  -2   7  12        0.15        6.45      3.18 o
  -7   0  13     1584.03     1685.36     61.96 o
  -5   0  13       24.68       51.12      8.60 o
  -3   0  13      992.61      955.15     43.64 o
  -1   0  13       20.51       45.17     10.75 o
  -7   1  13      178.40      182.65     12.04 o
  -6   1  13      130.79      163.87     19.72 o
  -5   1  13     1113.39     1118.62     31.77 o
  -4   1  13      144.38      166.10     11.24 o
  -3   1  13      218.37      224.30     13.64 o
  -2   1  13       17.22       27.98      6.90 o
  -1   1  13        0.46        6.26      4.11 o
   0   1  13       64.93       81.81      8.57 o
  -7   2  13       86.92      104.94      9.05 o
  -6   2  13      237.38      229.14     12.85 o
  -5   2  13       39.85       52.72      6.66 o
  -4   2  13      700.08      744.76     26.19 o
  -3   2  13      175.07      161.81     11.45 o
  -2   2  13       90.92      111.49      9.65 o
  -1   2  13       46.53       65.41     14.14 o
   0   2  13        3.86       11.77      7.44 o
  -6   3  13      734.68      779.94     25.55 o
  -5   3  13       12.80        9.23      3.65 o
  -4   3  13      354.23      413.52     26.06 o
  -3   3  13       14.74       13.88      4.65 o
  -2   3  13       29.44       36.30     17.04 o
  -1   3  13       17.82       22.00      5.46 o
   0   3  13        0.98        0.75      3.87 o
  -5   4  13       16.17       31.87      7.89 o
  -4   4  13       48.75       64.18      9.60 o
  -3   4  13      193.91      221.56     27.99 o
  -2   4  13      378.17      426.41     20.23 o
  -1   4  13      109.79      125.45     10.77 o
  -4   5  13      108.32      134.35     10.62 o
  -3   5  13        7.71       19.77      5.48 o
  -2   5  13        4.23       17.38      5.11 o
  -4   0  14       12.70       17.03      8.19 o
  -4   1  14       79.07       80.61      8.47 o
  -3   1  14      195.50      214.32     13.61 o
 
